# Supplementary material for: Integrated analysis of dysregulated long non-coding RNAs/microRNAs/mRNAs in metastasis of lung adenocarcinoma
Source: J Transl Med. 2018 Dec 27;16:372. doi: 10.1186/s12967-018-1732-z (PMC6307237; doi:10.1186/s12967-018-1732-z)
Supplement: Supplementary file 1 — Additional file 1. Clinical data of LUAD from TCGA cohort. [file 12967_2018_1732_MOESM1_ESM.xlsx]

## Sheet: Sheet1
bcr_patient_barcode	vital_status	outcome	time	pathologic_stage	pathology_T_stage	pathology_N_stage	pathology_M_stage	age_at_initial_pathologic_diagnosis	gender	race	number_pack_years_smoked	person_neoplasm_cancer_status	tobacco_smoking_history	tumor_tissue_site	radiation_therapy	diagnosis
tcga-78-7163	alive	0	7248	stage ib	t2	n0	m0	60	male	white	41	tumor free	4	lung	no	lung adenocarcinoma
tcga-78-8640	alive	0	7062	stage iia	t1	n1	m0	59	male	NA	45	tumor free	2	lung	no	lung adenocarcinoma
tcga-78-7143	dead	1	4961	stage ib	t2	n0	m0	62	female	white	NA	tumor free	1	lung	no	lung adenocarcinoma
tcga-78-7149	alive	0	3940	stage iiib	t4	n0	m0	71	male	white	115	NA	2	lung	no	lung adenocarcinoma
tcga-38-4626	alive	0	3674	NA	t2b	n0	m0	57	female	white	40	tumor free	2	lung	no	lung adenocarcinoma
tcga-78-7153	alive	0	3635	stage ib	t2	n0	m0	65	female	white	20	NA	4	lung	no	lung adenocarcinoma
tcga-78-8662	dead	1	3361	stage ib	t2	n0	m0	53	female	NA	45	NA	2	lung	no	lung adenocarcinoma
tcga-75-7025	alive	0	3305	stage ib	t2	n0	m0	NA	male	NA	NA	tumor free	3	lung	no	lung adenocarcinoma
tcga-55-6986	alive	0	3261	stage ib	t2	n0	m0	74	female	white	NA	tumor free	1	lung	no	lung adenocarcinoma
tcga-78-7162	dead	1	3169	stage ia	t1	n0	m0	75	male	white	12	NA	2	lung	no	lung adenocarcinoma
tcga-50-5049	alive	0	3094	stage ia	t2	n0	m0	70	male	white	NA	with tumor	NA	lung	yes	lung adenocarcinoma
tcga-75-7027	alive	0	3059	stage ib	t2	n0	m0	NA	male	NA	50	tumor free	2	lung	no	lung adenocarcinoma
tcga-38-4625	alive	0	2973	stage ib	t2a	n0	m0	66	female	white	50	NA	2	lung	no	lung adenocarcinoma
tcga-80-5608	alive	0	2832	stage ia	t1	n0	m0	NA	female	NA	26	tumor free	2	lung	no	lung adenocarcinoma
tcga-55-6983	alive	0	2823	stage iib	t2	n1	m0	81	male	white	60	tumor free	4	lung	no	lung adenocarcinoma
tcga-62-8399	alive	0	2696	stage iiia	t2	n2	m0	62	male	white	70	tumor free	4	lung	no	lung adenocarcinoma
tcga-78-7167	dead	1	2681	stage iv	t2	n0	m1	77	male	white	64	with tumor	2	lung	no	lung adenocarcinoma
tcga-64-5774	alive	0	2676	stage ib	t2	n0	m0	60	male	white	45	tumor free	4	lung	no	lung adenocarcinoma
tcga-mp-a4sv	dead	1	2620	stage ib	t2	n0	m0	67	male	NA	110	NA	2	lung	no	lung adenocarcinoma
tcga-mp-a4t4	dead	1	2617	stage iib	t2	n1	m0	68	female	white	50	NA	2	lung	no	lung adenocarcinoma
tcga-80-5611	alive	0	2595	stage ib	t2	n0	m0	NA	male	NA	60	tumor free	4	lung	no	lung adenocarcinoma
tcga-75-6206	alive	0	2590	stage ib	t2	n0	m0	NA	male	NA	20	tumor free	3	lung	no	lung adenocarcinoma
tcga-73-4662	alive	0	2515	stage ia	t1	n0	m0	65	female	white	10	tumor free	3	lung	no	lung adenocarcinoma
tcga-64-1679	alive	0	2488	stage iiia	t1	n2	m0	58	female	white	40	tumor free	2	lung	no	lung adenocarcinoma
tcga-50-5933	dead	1	2393	stage iiib	t4	n2	m0	72	male	white	NA	tumor free	NA	lung	yes	lung adenocarcinoma
tcga-75-5146	alive	0	2368	stage ib	t2	n0	m0	NA	male	NA	NA	tumor free	3	lung	no	lung adenocarcinoma
tcga-78-8655	alive	0	2360	stage ia	t1	n0	m0	77	female	NA	10	NA	4	lung	no	lung adenocarcinoma
tcga-49-4486	dead	1	2318	stage ia	t1	n0	m0	72	male	white	17.5	with tumor	3	lung	no	lung adenocarcinoma
tcga-nj-a4yg	alive	0	2261	stage ib	t2	n0	m0	65	male	white	104	tumor free	4	lung	no	lung adenocarcinoma
tcga-mp-a5c7	alive	0	2248	stage ib	t2	n0	m0	76	female	white	15	tumor free	3	lung	no	lung adenocarcinoma
tcga-62-a46v	alive	0	2199	stage ib	t2	n0	m0	78	female	white	NA	tumor free	3	lung	no	lung adenocarcinoma
tcga-50-5045	dead	1	2174	NA	t2	n1	m0	57	female	black or african american	NA	with tumor	NA	lung	yes	lung adenocarcinoma
tcga-nj-a4yf	alive	0	2161	stage ia	t1	n0	m0	50	female	black or african american	30	tumor free	3	lung	no	lung adenocarcinoma
tcga-55-6987	alive	0	2137	stage ia	t1	n0	m0	77	male	white	NA	tumor free	4	lung	no	lung adenocarcinoma
tcga-55-6980	alive	0	2109	stage ia	t1	n0	m0	56	male	white	NA	tumor free	1	lung	no	lung adenocarcinoma
tcga-62-a46u	alive	0	2067	stage iib	t2	n1	m0	71	female	white	NA	tumor free	1	lung	no	lung adenocarcinoma
tcga-55-1596	alive	0	2065	stage iib	t2	n1	m0	55	male	asian	50	tumor free	2	lung	no	lung adenocarcinoma
tcga-75-5125	dead	1	2027	stage iib	t2	n1	m0	NA	male	NA	25	with tumor	3	lung	no	lung adenocarcinoma
tcga-78-7159	alive	0	1974	stage ia	t1	nx	m0	60	female	white	21	NA	4	lung	no	lung adenocarcinoma
tcga-50-5942	alive	0	1847	stage ia	t1	n0	m0	67	female	white	30	with tumor	4	lung	yes	lung adenocarcinoma
tcga-50-5055	dead	1	1830	stage iia	t1	n1	m0	79	female	white	NA	with tumor	NA	lung	no	lung adenocarcinoma
tcga-mp-a4sw	dead	1	1778	stage iib	t2	n1	m0	53	male	white	15	NA	3	lung	no	lung adenocarcinoma
tcga-50-5944	alive	0	1750	stage ia	t1	n0	m0	69	female	white	NA	tumor free	NA	lung	no	lung adenocarcinoma
tcga-64-1676	alive	0	1728	stage ia	t1a	n0	m0	58	male	white	60	tumor free	2	lung	no	lung adenocarcinoma
tcga-62-a46r	dead	1	1725	stage ib	t2	n0	m0	54	female	white	25	tumor free	4	lung	no	lung adenocarcinoma
tcga-49-4514	alive	0	1700	stage ia	t1	n0	m0	79	female	white	65	tumor free	3	lung	no	lung adenocarcinoma
tcga-62-a46s	dead	1	1653	stage ib	t2	n0	m0	73	male	white	40	with tumor	4	lung	no	lung adenocarcinoma
tcga-55-6972	dead	1	1632	stage ib	t2	n0	m0	72	male	white	NA	tumor free	2	lung	no	lung adenocarcinoma
tcga-78-7537	dead	1	1622	stage ib	t2	n0	m0	72	male	NA	20	NA	3	lung	no	lung adenocarcinoma
tcga-73-4658	dead	1	1600	stage ib	t2	n0	m0	80	female	white	25	tumor free	3	lung	no	lung adenocarcinoma
tcga-64-5781	alive	0	1559	stage ib	t2	n0	m0	55	female	white	25	tumor free	4	lung	no	lung adenocarcinoma
tcga-73-7499	dead	1	1531	stage ib	t2a	n0	m0	81	female	white	NA	tumor free	1	lung	no	lung adenocarcinoma
tcga-78-7633	dead	1	1528	stage ib	t2	n0	m0	67	male	white	94	with tumor	4	lung	NA	lung adenocarcinoma
tcga-05-4249	alive	0	1523	stage ib	t2	n0	m0	67	male	NA	52	tumor free	3	lung	no	lung adenocarcinoma
tcga-75-6212	dead	1	1516	stage iib	t2	n1	m0	NA	female	NA	NA	with tumor	1	lung	no	lung adenocarcinoma
tcga-mp-a4sy	dead	1	1501	stage iib	t2	n1	m0	61	male	white	40	tumor free	4	lung	no	lung adenocarcinoma
tcga-62-8402	dead	1	1498	stage iiia	t2	n2	m0	73	female	white	NA	with tumor	1	lung	no	lung adenocarcinoma
tcga-38-4628	dead	1	1492	stage iib	t2	n1	m0	65	female	white	NA	with tumor	1	lung	no	lung adenocarcinoma
tcga-55-1595	alive	0	1479	stage ia	t1	n0	m0	74	female	asian	NA	tumor free	4	lung	no	lung adenocarcinoma
tcga-50-5941	alive	0	1474	stage iiia	t2a	n2	m0	55	female	white	25	tumor free	2	lung	no	lung adenocarcinoma
tcga-62-a46o	dead	1	1454	stage ib	t2	n0	m0	65	female	white	48	with tumor	2	lung	no	lung adenocarcinoma
tcga-50-5066	alive	0	1442	stage ib	t2	n0	m0	72	male	black or african american	NA	tumor free	1	lung	no	lung adenocarcinoma
tcga-nj-a4yq	alive	0	1432	stage ia	t1b	n0	m0	69	female	white	40	tumor free	4	lung	no	lung adenocarcinoma
tcga-05-4398	alive	0	1431	stage iiib	t4	n3	m0	47	female	NA	72	tumor free	2	lung	no	lung adenocarcinoma
tcga-44-2656	alive	0	1429	stage ib	t2	n0	m0	59	male	white	23	tumor free	4	lung	no	lung adenocarcinoma
tcga-49-4501	dead	1	1421	stage ib	t2	n0	m0	67	female	white	NA	with tumor	1	lung	no	lung adenocarcinoma
tcga-55-6981	dead	1	1379	stage iiia	t1	n2	m0	53	female	white	NA	tumor free	3	lung	yes	lung adenocarcinoma
tcga-05-4389	alive	0	1369	stage ia	t1	n0	m0	70	male	NA	43	tumor free	3	lung	no	lung adenocarcinoma
tcga-44-2659	alive	0	1367	stage iib	t1	n1	m0	65	female	white	57	tumor free	4	lung	no	lung adenocarcinoma
tcga-38-4632	dead	1	1357	stage iv	t2	n1	m1	42	male	black or african american	10	with tumor	4	lung	no	lung adenocarcinoma
tcga-44-2657	alive	0	1351	stage ib	t2	nx	m0	74	female	white	25	tumor free	4	lung	no	lung adenocarcinoma
tcga-75-5147	alive	0	1333	stage ib	t2	n0	m0	NA	female	NA	NA	tumor free	1	lung	no	lung adenocarcinoma
tcga-44-2655	alive	0	1324	stage ia	t1	n0	m0	65	female	white	30	tumor free	3	lung	no	lung adenocarcinoma
tcga-64-5778	alive	0	1305	stage ib	t2	n0	m0	60	male	white	68	with tumor	4	lung	no	lung adenocarcinoma
tcga-44-2665	alive	0	1301	stage iib	t2	n1	m0	55	female	white	NA	tumor free	1	lung	no	lung adenocarcinoma
tcga-55-6968	dead	1	1293	stage iv	t1	n0	m1	61	male	white	NA	with tumor	2	lung	yes	lung adenocarcinoma
tcga-62-8397	alive	0	1289	stage iib	t3	n0	m0	70	female	white	NA	tumor free	1	lung	no	lung adenocarcinoma
tcga-50-6590	dead	1	1288	stage ib	t2	n0	m0	72	female	white	50	tumor free	4	lung	no	lung adenocarcinoma
tcga-44-2662	alive	0	1280	stage ib	t2	n0	m0	65	male	white	56	tumor free	3	lung	no	lung adenocarcinoma
tcga-50-6597	dead	1	1268	stage ib	t2	n0	m0	79	female	white	NA	tumor free	1	lung	no	lung adenocarcinoma
tcga-62-a471	alive	0	1246	stage iib	t2b	n1	m0	64	male	white	30	tumor free	4	lung	no	lung adenocarcinoma
tcga-55-6969	alive	0	1239	stage ib	t2	n0	m0	52	male	white	NA	tumor free	4	lung	NA	lung adenocarcinoma
tcga-50-5932	dead	1	1235	stage iib	t2	n1	m0	75	male	white	NA	with tumor	NA	lung	no	lung adenocarcinoma
tcga-62-8395	alive	0	1216	stage iib	t3	n0	m0	80	female	white	NA	with tumor	1	lung	no	lung adenocarcinoma
tcga-78-7152	dead	1	1215	stage ib	t2	n0	m0	65	male	white	40	with tumor	4	lung	no	lung adenocarcinoma
tcga-78-8648	dead	1	1209	stage iib	t3	n0	m0	58	female	NA	45	NA	2	lung	no	lung adenocarcinoma
tcga-78-7540	dead	1	1197	stage ib	t2	n0	m0	66	female	white	NA	NA	1	lung	no	lung adenocarcinoma
tcga-62-a470	dead	1	1194	stage ib	t2	n0	m0	84	male	white	30	with tumor	3	lung	no	lung adenocarcinoma
tcga-73-7498	alive	0	1189	stage ia	t1b	n0	m0	58	female	white	28	tumor free	4	lung	no	lung adenocarcinoma
tcga-64-1678	alive	0	1189	NA	t2b	n0	m0	70	female	white	20	tumor free	3	lung	no	lung adenocarcinoma
tcga-55-1594	alive	0	1178	stage iiia	t2	n2	m0	68	male	white	NA	tumor free	2	lung	NA	lung adenocarcinoma
tcga-mn-a4n4	alive	0	1175	stage ia	t1b	n0	m0	57	male	white	NA	tumor free	2	lung	no	lung adenocarcinoma
tcga-78-7155	dead	1	1171	stage ib	t2	n0	m0	68	male	white	48	NA	4	lung	NA	lung adenocarcinoma
tcga-64-1681	dead	1	1167	stage ia	t1	n0	m0	61	female	white	NA	NA	3	lung	no	lung adenocarcinoma
tcga-44-3398	alive	0	1163	stage ia	t1b	n0	m0	77	female	white	60	tumor free	4	lung	no	lung adenocarcinoma
tcga-44-2661	alive	0	1159	stage ia	t1	n0	m0	69	female	white	NA	tumor free	1	lung	no	lung adenocarcinoma
tcga-86-7713	alive	0	1157	stage iia	t2b	n0	m0	70	male	white	NA	tumor free	1	lung	no	lung adenocarcinoma
tcga-86-8054	alive	0	1148	stage iib	t2b	n1	m0	61	male	white	9	tumor free	2	lung	no	lung adenocarcinoma
tcga-38-4627	dead	1	1147	stage iia	t1b	n1	m0	64	female	white	NA	NA	4	lung	no	lung adenocarcinoma
tcga-44-3396	alive	0	1130	stage iiia	t2	n2	m0	74	female	white	50	tumor free	2	lung	no	lung adenocarcinoma
tcga-05-4390	alive	0	1126	stage ib	t2	n0	m0	58	female	NA	15	tumor free	4	lung	no	lung adenocarcinoma
tcga-64-1680	alive	0	1126	stage iv	t2a	n2	m1	63	male	white	50	tumor free	3	lung	yes	lung adenocarcinoma
tcga-50-8457	alive	0	1125	stage ia	t1a	n0	m0	63	female	black or african american	30	tumor free	4	lung	no	lung adenocarcinoma
tcga-50-8459	alive	0	1119	stage iib	t3	n0	m0	68	male	white	10	with tumor	2	lung	no	lung adenocarcinoma
tcga-99-8028	alive	0	1118	stage ia	t1a	n0	m0	50	female	black or african american	30	tumor free	4	lung	no	lung adenocarcinoma
tcga-75-6214	dead	1	1115	stage iiia	t2	n2	m0	NA	female	NA	40	with tumor	2	lung	no	lung adenocarcinoma
tcga-49-4494	dead	1	1081	stage iiia	t3	n2	m0	77	male	white	50	with tumor	3	lung	NA	lung adenocarcinoma
tcga-38-4630	dead	1	1073	stage ib	t2	n0	m0	75	female	white	NA	with tumor	1	lung	no	lung adenocarcinoma
tcga-86-7955	alive	0	1072	stage ib	t2a	n0	m0	62	male	white	NA	tumor free	1	lung	yes	lung adenocarcinoma
tcga-99-8025	alive	0	1060	stage iiia	t3	n2	m0	72	female	black or african american	20	tumor free	4	lung	no	lung adenocarcinoma
tcga-86-7711	dead	1	1046	stage iia	t2a	n1	m0	70	male	white	50	with tumor	2	lung	no	lung adenocarcinoma
tcga-53-7624	dead	1	1043	stage iv	t2	n0	m1	40	female	white	50	with tumor	2	lung	no	lung adenocarcinoma
tcga-55-7910	alive	0	1040	stage iia	t2b	n0	m0	50	female	black or african american	15	with tumor	4	lung	no	lung adenocarcinoma
tcga-44-3918	alive	0	1036	stage ia	t1	n0	m0	60	female	white	20	with tumor	3	lung	no	lung adenocarcinoma
tcga-44-3919	dead	1	1026	stage ia	t1	n0	m0	71	female	white	NA	with tumor	1	lung	no	lung adenocarcinoma
tcga-44-5643	alive	0	1013	stage iiia	t2b	n2	m0	53	male	black or african american	20	tumor free	2	lung	yes	lung adenocarcinoma
tcga-49-4506	dead	1	999	stage iib	t2	n1	m0	68	female	white	100	tumor free	2	lung	yes	lung adenocarcinoma
tcga-86-7953	alive	0	997	stage ia	t1b	n0	m0	69	female	white	NA	tumor free	1	lung	no	lung adenocarcinoma
tcga-55-6982	dead	1	995	stage iib	t2	n1	m0	79	female	white	NA	with tumor	1	lung	no	lung adenocarcinoma
tcga-55-7574	dead	1	995	stage ib	t2a	n0	m0	64	female	white	2	with tumor	4	lung	yes	lung adenocarcinoma
tcga-86-8076	alive	0	993	stage ia	t1	n0	m0	42	male	white	NA	tumor free	1	lung	no	lung adenocarcinoma
tcga-78-7156	dead	1	976	stage iv	t4	n1	m1	62	male	white	84	NA	3	lung	no	lung adenocarcinoma
tcga-mp-a4ta	dead	1	950	stage ia	t1	n0	m0	75	female	white	55	with tumor	4	lung	no	lung adenocarcinoma
tcga-78-7535	dead	1	949	stage ib	t2	n0	m0	45	male	white	35	with tumor	2	lung	no	lung adenocarcinoma
tcga-86-8279	alive	0	949	stage iia	t2a	n1	m0	46	male	white	NA	tumor free	1	lung	yes	lung adenocarcinoma
tcga-86-7701	alive	0	947	stage iv	t2	n0	m1	66	male	white	NA	with tumor	1	lung	no	lung adenocarcinoma
tcga-86-8278	alive	0	944	stage iib	t2	n1	m0	63	female	white	NA	with tumor	1	lung	no	lung adenocarcinoma
tcga-86-8669	alive	0	938	stage ia	t1b	n0	m0	64	male	white	47	tumor free	2	lung	no	lung adenocarcinoma
tcga-55-5899	alive	0	930	NA	t1a	n1	m0	58	male	white	NA	tumor free	2	lung	no	lung adenocarcinoma
tcga-53-7626	dead	1	929	stage iia	t1	n1	m0	76	female	white	35	with tumor	4	lung	no	lung adenocarcinoma
tcga-73-4675	dead	1	922	stage iiia	t3	n1	m0	59	male	white	41	tumor free	4	lung	no	lung adenocarcinoma
tcga-05-4424	alive	0	913	stage iib	t3	n0	m0	70	male	NA	50	with tumor	4	lung	yes	lung adenocarcinoma
tcga-05-4420	alive	0	912	stage ib	t2	n0	m0	41	male	NA	38	tumor free	2	lung	no	lung adenocarcinoma
tcga-62-a472	alive	0	910	stage iib	t3	n0	m0	70	male	white	60	with tumor	2	lung	no	lung adenocarcinoma
tcga-55-8085	alive	0	904	stage ia	t1b	n0	m0	64	male	white	NA	tumor free	2	lung	no	lung adenocarcinoma
tcga-49-4510	dead	1	896	stage iib	t2	n1	m0	51	female	black or african american	55.5	with tumor	2	lung	yes	lung adenocarcinoma
tcga-86-a456	alive	0	896	stage ia	t1a	n0	m0	78	female	asian	NA	tumor free	4	lung	no	lung adenocarcinoma
tcga-44-7671	alive	0	889	stage ib	t2a	n0	m0	64	male	black or african american	NA	with tumor	3	lung	no	lung adenocarcinoma
tcga-55-7995	alive	0	889	stage ia	t1b	n0	m0	73	female	white	60	tumor free	4	lung	no	lung adenocarcinoma
tcga-55-8206	alive	0	888	stage ia	t1b	n0	m0	56	male	white	NA	tumor free	1	lung	no	lung adenocarcinoma
tcga-44-7670	alive	0	882	stage iia	t1b	n1	m0	47	female	white	30	tumor free	2	lung	no	lung adenocarcinoma
tcga-05-5425	alive	0	882	stage iib	t2b	n1	m0	68	male	NA	40	with tumor	3	lung	yes	lung adenocarcinoma
tcga-55-7281	alive	0	872	stage ia	t1b	n0	m0	70	female	white	20	with tumor	4	lung	no	lung adenocarcinoma
tcga-64-5815	alive	0	866	stage iib	t2	n1	m0	74	male	white	30	tumor free	3	lung	no	lung adenocarcinoma
tcga-38-4629	dead	1	864	stage iib	t3	n0	m0	68	male	white	100	with tumor	4	lung	no	lung adenocarcinoma
tcga-64-5779	alive	0	864	stage iiia	t2	n2	m0	61	male	white	40	tumor free	4	lung	yes	lung adenocarcinoma
tcga-86-8673	alive	0	862	stage ib	t2	n0	m0	61	male	white	54	tumor free	2	lung	no	lung adenocarcinoma
tcga-49-4487	dead	1	855	stage ia	t1	n0	m0	72	female	white	40	with tumor	4	lung	yes	lung adenocarcinoma
tcga-44-6147	alive	0	845	stage ia	t1b	nx	m0	67	female	white	NA	tumor free	3	lung	no	lung adenocarcinoma
tcga-86-8671	alive	0	839	stage iib	t2b	n1	m0	72	female	white	NA	tumor free	1	lung	no	lung adenocarcinoma
tcga-50-8460	alive	0	829	stage ia	t1a	n0	m0	74	male	white	NA	tumor free	NA	lung	yes	lung adenocarcinoma
tcga-mn-a4n1	alive	0	827	stage iia	t2a	n1	m0	60	male	black or african american	NA	tumor free	2	lung	no	lung adenocarcinoma
tcga-78-7145	dead	1	826	stage iv	t4	n1	m1	52	female	white	25	with tumor	4	lung	no	lung adenocarcinoma
tcga-83-5908	alive	0	824	stage ia	t1	n0	m0	59	female	white	69	tumor free	4	lung	no	lung adenocarcinoma
tcga-44-4112	dead	1	808	stage ib	t2a	n0	m0	60	female	white	30	with tumor	3	lung	no	lung adenocarcinoma
tcga-78-7220	dead	1	807	stage iiia	t2	n2	m0	53	female	white	35	with tumor	2	lung	yes	lung adenocarcinoma
tcga-86-8674	alive	0	806	stage iia	t2a	n1	m0	50	male	white	37.5	tumor free	4	lung	no	lung adenocarcinoma
tcga-38-7271	dead	1	800	stage ia	t1	n0	m0	72	female	white	25	with tumor	4	lung	no	lung adenocarcinoma
tcga-73-4666	alive	0	800	stage iv	t1	n0	m1	52	female	white	10	tumor free	4	lung	yes	lung adenocarcinoma
tcga-05-4427	alive	0	791	stage iib	t2	n1	m0	65	female	NA	8	tumor free	4	lung	no	lung adenocarcinoma
tcga-05-4426	alive	0	791	stage ib	t2	n0	m0	71	male	NA	20	tumor free	3	lung	NA	lung adenocarcinoma
tcga-78-7539	alive	0	791	stage iia	t2b	n0	m0	75	female	white	2.2	NA	3	lung	no	lung adenocarcinoma
tcga-50-6592	dead	1	777	stage ib	t2	n0	m0	71	female	white	NA	with tumor	4	lung	yes	lung adenocarcinoma
tcga-97-7554	alive	0	775	stage iiia	t2a	n2	m0	83	female	white	30	tumor free	3	lung	no	lung adenocarcinoma
tcga-05-4430	alive	0	761	stage ib	t2	n0	m0	59	female	NA	80	tumor free	4	lung	NA	lung adenocarcinoma
tcga-05-4432	alive	0	761	stage iib	t2	n1	m0	66	male	NA	58	tumor free	2	lung	no	lung adenocarcinoma
tcga-44-2668	dead	1	761	stage ib	t2	n0	m0	51	male	white	60	with tumor	4	lung	no	lung adenocarcinoma
tcga-55-6984	dead	1	760	stage iib	t2	n1	m0	71	female	white	NA	with tumor	NA	lung	no	lung adenocarcinoma
tcga-99-7458	alive	0	747	stage iiia	t4	n0	m0	74	female	white	52	with tumor	4	lung	no	lung adenocarcinoma
tcga-mp-a4th	alive	0	741	stage ia	t1a	n0	m0	70	female	white	20	tumor free	3	lung	no	lung adenocarcinoma
tcga-86-8073	alive	0	740	stage ib	t2a	n0	m0	58	male	white	40	tumor free	2	lung	no	lung adenocarcinoma
tcga-86-a4jf	dead	1	737	stage iib	t3	n0	m0	56	male	white	NA	with tumor	4	lung	no	lung adenocarcinoma
tcga-05-4397	dead	1	731	stage iib	t2	n1	m0	65	male	NA	45	NA	2	lung	NA	lung adenocarcinoma
tcga-05-4433	alive	0	730	stage ib	t2	n0	m0	82	male	NA	1	tumor free	3	lung	NA	lung adenocarcinoma
tcga-44-6146	alive	0	728	stage iib	t3	n0	m0	64	male	white	15	tumor free	3	lung	no	lung adenocarcinoma
tcga-44-6144	alive	0	723	stage ia	t1a	n0	m0	58	male	white	67.5	with tumor	2	lung	no	lung adenocarcinoma
tcga-44-7672	alive	0	719	stage ia	t1b	n0	m0	52	female	white	20	tumor free	2	lung	no	lung adenocarcinoma
tcga-93-a4jn	alive	0	718	stage iv	t2a	n0	m1a	71	male	white	40	with tumor	3	lung	no	lung adenocarcinoma
tcga-73-4659	dead	1	711	stage iiia	t2	n2	m0	66	male	white	12	with tumor	3	lung	no	lung adenocarcinoma
tcga-44-6148	alive	0	704	stage ia	t1b	n0	m0	60	male	white	60	tumor free	3	lung	no	lung adenocarcinoma
tcga-55-8089	dead	1	702	stage ia	t1a	n0	m0	56	male	white	97	tumor free	2	lung	no	lung adenocarcinoma
tcga-55-1592	dead	1	701	stage ia	t2	n0	m0	65	male	white	NA	with tumor	4	lung	no	lung adenocarcinoma
tcga-86-8280	alive	0	701	stage iia	t2b	n0	m0	54	female	white	NA	tumor free	1	lung	no	lung adenocarcinoma
tcga-78-7160	dead	1	697	stage iv	t4	n2	m1	61	male	white	43.8	NA	4	lung	no	lung adenocarcinoma
tcga-86-8075	dead	1	694	stage ib	t2	n0	m0	66	female	white	NA	tumor free	1	lung	no	lung adenocarcinoma
tcga-69-7763	alive	0	690	stage ia	t1b	n0	m0	69	male	white	7.5	NA	4	lung	no	lung adenocarcinoma
tcga-55-a48x	alive	0	689	stage iia	t1b	n1	m0	63	female	white	36	tumor free	4	lung	no	lung adenocarcinoma
tcga-55-8208	alive	0	674	stage ia	t1b	n0	m0	73	female	white	50	with tumor	2	lung	no	lung adenocarcinoma
tcga-05-5428	alive	0	670	stage iia	t1b	n1	m0	57	male	NA	30	tumor free	3	lung	yes	lung adenocarcinoma
tcga-55-7576	alive	0	670	stage ib	t2a	n0	m0	54	male	black or african american	NA	tumor free	2	lung	no	lung adenocarcinoma
tcga-05-4425	alive	0	669	stage iv	t2	n0	m1	70	female	NA	28	NA	3	lung	NA	lung adenocarcinoma
tcga-78-7150	dead	1	666	stage iib	t2	n1	m0	59	male	white	37	with tumor	4	lung	no	lung adenocarcinoma
tcga-l9-a743	alive	0	664	stage iia	t2a	n1	m0	56	male	black or african american	40.5	tumor free	2	lung	no	lung adenocarcinoma
tcga-44-6774	alive	0	658	stage iiia	t1	n2	m0	56	female	white	20	tumor free	2	lung	yes	lung adenocarcinoma
tcga-99-aa5r	alive	0	658	stage ia	t1a	n0	m0	70	female	black or african american	46	tumor free	2	lung	no	lung adenocarcinoma
tcga-99-8033	dead	1	656	stage iv	tx	nx	m1	74	female	white	NA	with tumor	1	lung	yes	lung adenocarcinoma
tcga-50-5935	dead	1	653	stage ia	t1	n0	m0	86	female	white	NA	tumor free	NA	lung	yes	lung adenocarcinoma
tcga-86-8358	alive	0	653	stage ib	t2a	n0	m0	44	male	white	20	tumor free	2	lung	no	lung adenocarcinoma
tcga-97-a4m0	alive	0	652	stage ib	t2a	n0	m0	60	female	white	34	tumor free	4	lung	no	lung adenocarcinoma
tcga-95-a4vk	alive	0	651	stage iiia	t2b	n2	m0	74	female	white	45	with tumor	3	lung	yes	lung adenocarcinoma
tcga-97-a4m5	alive	0	634	stage ia	t1b	n0	m0	83	male	white	6	tumor free	3	lung	no	lung adenocarcinoma
tcga-55-a48y	alive	0	630	stage iia	t2b	n0	m0	69	male	white	50	tumor free	2	lung	no	lung adenocarcinoma
tcga-97-a4m7	alive	0	629	stage ia	t1b	n0	m0	74	male	white	40	tumor free	3	lung	no	lung adenocarcinoma
tcga-64-1677	dead	1	628	stage iiia	t2	n2	m0	77	female	white	50	NA	2	lung	no	lung adenocarcinoma
tcga-78-7148	dead	1	626	stage iib	t2	n1	m0	71	male	white	57	NA	2	lung	no	lung adenocarcinoma
tcga-86-7714	dead	1	625	stage iiia	t1b	n2	m0	61	female	black or african american	43	with tumor	2	lung	no	lung adenocarcinoma
tcga-97-a4m2	alive	0	624	stage ia	t1a	n0	m0	66	male	white	100	tumor free	2	lung	no	lung adenocarcinoma
tcga-50-5044	dead	1	624	stage iiib	t4	n1	m0	72	female	white	NA	with tumor	NA	lung	yes	lung adenocarcinoma
tcga-nj-a7xg	alive	0	617	stage iiia	t4	n1	m0	49	male	black or african american	NA	with tumor	3	lung	no	lung adenocarcinoma
tcga-97-a4lx	alive	0	614	stage ib	t2a	n0	m0	81	male	white	120	tumor free	3	lung	no	lung adenocarcinoma
tcga-05-4405	alive	0	610	stage ib	t2	n0	m0	74	female	NA	65	tumor free	4	lung	no	lung adenocarcinoma
tcga-67-3770	alive	0	610	stage ia	t1	n0	m0	70	female	white	NA	tumor free	3	lung	NA	lung adenocarcinoma
tcga-67-3771	alive	0	610	stage ia	t1	n0	m0	77	female	black or african american	NA	tumor free	4	lung	NA	lung adenocarcinoma
tcga-05-4382	alive	0	607	stage ib	t2	n0	m0	68	male	NA	62	tumor free	4	lung	yes	lung adenocarcinoma
tcga-55-8512	dead	1	607	stage iv	t1a	n1	m1b	41	male	white	19	with tumor	2	lung	no	lung adenocarcinoma
tcga-86-7954	alive	0	605	stage ib	t2	n0	m0	68	female	white	8	tumor free	3	lung	no	lung adenocarcinoma
tcga-95-a4vp	alive	0	605	stage iiia	t2b	n2	m0	66	female	white	20	with tumor	4	lung	no	lung adenocarcinoma
tcga-97-a4m1	alive	0	601	stage ia	t1a	n0	m0	52	female	white	3	tumor free	3	lung	no	lung adenocarcinoma
tcga-55-8205	alive	0	599	stage iia	t2b	n0	m0	76	female	white	30	with tumor	4	lung	no	lung adenocarcinoma
tcga-55-8090	dead	1	598	stage ia	t1a	n0	m0	80	male	white	NA	with tumor	2	lung	no	lung adenocarcinoma
tcga-44-6145	alive	0	595	stage ia	t1	n0	m0	62	female	white	75	tumor free	4	lung	no	lung adenocarcinoma
tcga-62-a46p	dead	1	594	stage ib	t2	n0	m0	65	male	white	40	tumor free	4	lung	no	lung adenocarcinoma
tcga-78-7154	dead	1	593	stage iiia	t3	n2	m0	72	male	white	112.5	NA	4	lung	NA	lung adenocarcinoma
tcga-69-a59k	alive	0	591	stage iib	t3	n0	m0	60	female	black or african american	25	tumor free	4	lung	no	lung adenocarcinoma
tcga-78-7147	dead	1	586	stage iib	t2	n1	m0	67	female	white	50	with tumor	2	lung	no	lung adenocarcinoma
tcga-05-4403	alive	0	578	stage ib	t2	n0	m0	76	male	NA	NA	NA	3	lung	NA	lung adenocarcinoma
tcga-93-a4jp	alive	0	578	stage iv	tx	nx	m1b	64	male	asian	NA	with tumor	1	lung	no	lung adenocarcinoma
tcga-l4-a4e5	alive	0	578	stage i	t1	n0	m0	48	female	white	33	tumor free	4	lung	no	lung adenocarcinoma
tcga-67-3772	alive	0	573	stage ib	t2	n0	m0	82	female	white	NA	tumor free	1	lung	NA	lung adenocarcinoma
tcga-95-7567	alive	0	568	stage iib	t2b	n1	m0	61	male	white	NA	tumor free	4	lung	no	lung adenocarcinoma
tcga-97-8171	alive	0	568	stage iv	t2a	n2	m1a	81	male	asian	65	with tumor	2	lung	no	lung adenocarcinoma
tcga-97-a4m6	alive	0	568	stage ia	t1a	n0	m0	45	female	white	NA	tumor free	1	lung	no	lung adenocarcinoma
tcga-l9-a7sv	alive	0	565	stage iia	t2a	n1	m0	69	male	black or african american	93	tumor free	3	lung	no	lung adenocarcinoma
tcga-44-7661	dead	1	557	stage ib	t2a	n0	m0	69	female	white	22	with tumor	3	lung	no	lung adenocarcinoma
tcga-95-a4vn	alive	0	553	stage iia	t2a	n1	m0	62	female	white	42	tumor free	4	lung	no	lung adenocarcinoma
tcga-97-8175	alive	0	551	stage ib	t2a	n0	m0	55	female	white	NA	tumor free	3	lung	no	lung adenocarcinoma
tcga-55-8203	alive	0	547	stage ia	t1b	n0	m0	69	female	white	50	tumor free	2	lung	no	lung adenocarcinoma
tcga-55-a57b	alive	0	546	stage ia	t1b	n0	m0	80	female	black or african american	NA	tumor free	1	lung	no	lung adenocarcinoma
tcga-97-8172	alive	0	545	stage ib	t2a	n0	m0	75	female	white	20	tumor free	3	lung	no	lung adenocarcinoma
tcga-55-8094	alive	0	541	stage iv	t2b	n0	m1b	51	male	white	70	with tumor	4	lung	yes	lung adenocarcinoma
tcga-97-a4m3	alive	0	540	stage ia	t1b	n0	m0	69	female	white	37.5	tumor free	3	lung	no	lung adenocarcinoma
tcga-49-6745	alive	0	522	stage iiia	t2a	n2	m0	82	male	white	20	tumor free	4	lung	no	lung adenocarcinoma
tcga-s2-aa1a	alive	0	513	stage ia	t1b	n0	m0	68	female	black or african american	95	tumor free	3	lung	no	lung adenocarcinoma
tcga-97-8177	alive	0	499	stage ib	t2a	n0	m0	59	female	white	NA	tumor free	1	lung	no	lung adenocarcinoma
tcga-49-6742	dead	1	488	stage iia	t2a	n1	m0	70	male	white	10	with tumor	3	lung	no	lung adenocarcinoma
tcga-50-5051	dead	1	478	stage iiia	t2	n2	m0	42	female	white	30	with tumor	4	lung	yes	lung adenocarcinoma
tcga-95-7947	alive	0	477	stage ia	t1a	n0	m0	67	male	white	100	tumor free	4	lung	no	lung adenocarcinoma
tcga-95-7948	alive	0	476	stage ib	t2a	n0	m0	42	female	white	0.15	tumor free	3	lung	no	lung adenocarcinoma
tcga-97-8176	dead	1	468	stage iiia	t3	n1	m0	63	male	white	40	tumor free	4	lung	yes	lung adenocarcinoma
tcga-73-4668	alive	0	467	stage iib	t2	n1	m0	66	female	american indian or alaska native	55	with tumor	4	lung	no	lung adenocarcinoma
tcga-50-5939	dead	1	460	stage ib	t2	n0	m0	85	male	white	15	tumor free	3	lung	no	lung adenocarcinoma
tcga-05-4434	dead	1	457	stage iv	t4	n1	m1	67	female	NA	15	NA	2	lung	NA	lung adenocarcinoma
tcga-05-5420	alive	0	457	stage iiia	t2	n2	m0	67	male	NA	40	with tumor	4	lung	NA	lung adenocarcinoma
tcga-05-4417	alive	0	455	stage ib	t2	n0	m0	51	female	NA	56	tumor free	4	lung	no	lung adenocarcinoma
tcga-67-4679	alive	0	448	NA	t3	n0	m0	69	male	white	NA	tumor free	4	lung	NA	lung adenocarcinoma
tcga-62-8398	dead	1	444	stage iiia	t2	n2	m0	55	male	white	20	tumor free	4	lung	no	lung adenocarcinoma
tcga-86-8359	dead	1	444	stage iiia	t3	n2	m0	52	male	white	36	tumor free	2	lung	NA	lung adenocarcinoma
tcga-97-8179	alive	0	435	stage ia	t1a	n0	m0	72	male	white	60	tumor free	3	lung	no	lung adenocarcinoma
tcga-l4-a4e6	alive	0	435	stage ia	t1	n0	m0	67	male	white	30	tumor free	3	lung	no	lung adenocarcinoma
tcga-50-5931	dead	1	434	stage ib	t2	n0	m0	75	female	white	40	with tumor	4	lung	no	lung adenocarcinoma
tcga-mp-a4ti	dead	1	429	stage iia	t2a	n1	m0	72	male	white	35	with tumor	3	lung	NA	lung adenocarcinoma
tcga-49-4505	dead	1	428	stage iib	t2	n1	m0	61	female	white	74	with tumor	4	lung	no	lung adenocarcinoma
tcga-67-3773	alive	0	427	stage ib	t2	n0	m0	84	female	white	NA	tumor free	3	lung	NA	lung adenocarcinoma
tcga-05-4384	alive	0	426	stage iiia	t2	n2	m0	66	male	NA	20	with tumor	3	lung	yes	lung adenocarcinoma
tcga-53-7813	alive	0	424	stage iiib	t4	n0	m0	51	female	white	35	tumor free	4	lung	no	lung adenocarcinoma
tcga-86-8668	alive	0	423	stage ia	t1b	n0	m0	61	female	white	NA	tumor free	1	lung	no	lung adenocarcinoma
tcga-67-6217	alive	0	422	stage iia	t2a	n1	m0	73	female	white	NA	with tumor	3	lung	no	lung adenocarcinoma
tcga-44-a4ss	alive	0	415	stage ia	t1b	n0	m0	73	male	white	90	tumor free	4	lung	no	lung adenocarcinoma
tcga-86-a4p7	alive	0	415	stage ib	t2a	n0	m0	63	female	white	NA	tumor free	1	lung	no	lung adenocarcinoma
tcga-62-a46y	dead	1	414	stage iiia	t2	n2	m0	70	female	white	NA	with tumor	1	lung	yes	lung adenocarcinoma
tcga-69-7764	alive	0	414	stage ia	t1b	n0	m0	75	male	white	30	tumor free	3	lung	no	lung adenocarcinoma
tcga-69-7980	alive	0	411	stage i	t1b	n0	m0	70	female	white	80	tumor free	4	lung	no	lung adenocarcinoma
tcga-44-8117	alive	0	385	stage ib	t2a	n0	m0	54	female	white	54	tumor free	4	lung	no	lung adenocarcinoma
tcga-49-4490	dead	1	385	stage iiia	t3	n2	m0	45	female	white	5	with tumor	3	lung	yes	lung adenocarcinoma
tcga-67-3774	alive	0	385	stage ib	t2	n0	m0	73	female	white	NA	tumor free	3	lung	NA	lung adenocarcinoma
tcga-95-7944	alive	0	377	stage ia	t1a	n0	m0	71	male	white	50	tumor free	2	lung	no	lung adenocarcinoma
tcga-86-6562	dead	1	376	stage iia	t2a	n1	m0	52	male	white	NA	with tumor	1	lung	no	lung adenocarcinoma
tcga-55-8620	dead	1	375	stage iv	t1a	n1	m1b	60	male	white	154	with tumor	4	lung	yes	lung adenocarcinoma
tcga-91-6840	alive	0	372	stage ia	t1b	n0	m0	59	female	white	50	tumor free	3	lung	no	lung adenocarcinoma
tcga-50-6594	dead	1	370	stage iiia	t3	n2	m0	79	female	black or african american	NA	with tumor	4	lung	no	lung adenocarcinoma
tcga-05-4422	alive	0	365	stage ib	t2	n0	m0	68	male	NA	147	NA	4	lung	NA	lung adenocarcinoma
tcga-38-4631	dead	1	354	stage ib	t2	n0	m0	72	female	white	40	with tumor	4	lung	no	lung adenocarcinoma
tcga-86-8585	alive	0	353	stage ib	t2a	n0	m0	57	male	white	NA	tumor free	1	lung	no	lung adenocarcinoma
tcga-44-a47g	alive	0	351	stage ia	t1	n0	m0	73	female	white	28	tumor free	4	lung	no	lung adenocarcinoma
tcga-73-a9rs	dead	1	340	stage iib	t3	n0	m0	41	male	black or african american	11	with tumor	2	lung	yes	lung adenocarcinoma
tcga-mp-a4tj	dead	1	339	stage ia	t1	n0	m0	62	female	NA	NA	NA	2	lung	no	lung adenocarcinoma
tcga-50-6593	dead	1	336	stage iiia	t1	n2	m0	49	female	white	NA	with tumor	4	lung	yes	lung adenocarcinoma
tcga-mp-a4tf	dead	1	336	stage iia	t2b	n0	m0	58	female	white	40	with tumor	4	lung	no	lung adenocarcinoma
tcga-91-6828	alive	0	323	stage ia	t1a	n0	m0	70	male	white	NA	tumor free	3	lung	no	lung adenocarcinoma
tcga-78-8660	dead	1	321	stage iib	t2	n1	m0	69	male	NA	11	with tumor	4	lung	yes	lung adenocarcinoma
tcga-78-7542	dead	1	321	stage ib	t2	n0	m0	56	male	white	60	NA	2	lung	NA	lung adenocarcinoma
tcga-50-7109	dead	1	308	stage ia	t1	n0	m0	60	male	white	120	with tumor	2	lung	no	lung adenocarcinoma
tcga-mp-a4td	dead	1	307	stage iiia	t2	n2	m0	71	male	white	20	NA	3	lung	no	lung adenocarcinoma
tcga-05-4396	dead	1	303	stage iiib	t4	n1	m0	76	male	NA	19	NA	3	lung	NA	lung adenocarcinoma
tcga-4b-a93v	dead	1	300	stage ia	t1b	n0	m0	52	female	black or african american	30	with tumor	4	lung	yes	lung adenocarcinoma
tcga-78-7161	dead	1	291	stage iib	t3	n0	m0	69	female	white	27.8	with tumor	4	lung	no	lung adenocarcinoma
tcga-44-a47b	alive	0	287	stage ib	t2a	n0	m0	79	male	white	4.5	tumor free	3	lung	no	lung adenocarcinoma
tcga-44-8119	alive	0	285	stage iib	t3	n0	m0	73	male	white	50	tumor free	2	lung	no	lung adenocarcinoma
tcga-50-5930	dead	1	282	stage iiia	t2	n2	m0	47	male	white	NA	with tumor	NA	lung	yes	lung adenocarcinoma
tcga-73-4676	dead	1	281	stage iia	t2a	n1	m0	45	male	white	48	with tumor	4	lung	yes	lung adenocarcinoma
tcga-05-5429	dead	1	275	stage iiia	t3	n2	m0	60	male	NA	NA	tumor free	1	lung	NA	lung adenocarcinoma
tcga-05-4418	dead	1	274	stage iiia	t3	n2	m0	69	male	NA	25	NA	2	lung	NA	lung adenocarcinoma
tcga-49-4507	dead	1	268	stage iiia	t3	n1	m0	73	female	white	78	with tumor	4	lung	yes	lung adenocarcinoma
tcga-35-5375	alive	0	264	stage iiia	t2	n2	m0	61	male	white	35	tumor free	4	lung	NA	lung adenocarcinoma
tcga-44-8120	alive	0	260	stage ib	t2a	n0	m0	58	male	black or african american	30	tumor free	5	lung	no	lung adenocarcinoma
tcga-78-7166	dead	1	258	stage iib	t2	n1	m0	84	male	white	38	NA	3	lung	yes	lung adenocarcinoma
tcga-50-5936	dead	1	257	stage iiia	t2	n2	m0	58	male	white	NA	with tumor	NA	lung	no	lung adenocarcinoma
tcga-71-6725	alive	0	256	stage ib	t2	n0	m0	48	female	asian	NA	with tumor	2	lung	no	lung adenocarcinoma
tcga-50-5072	dead	1	250	stage iiia	t2	n2	m0	74	male	white	15	with tumor	3	lung	yes	lung adenocarcinoma
tcga-05-4402	dead	1	244	stage iv	t2	nx	m1	57	female	NA	NA	tumor free	1	lung	no	lung adenocarcinoma
tcga-78-7536	dead	1	244	stage iiia	t2	n2	m0	69	male	white	44	with tumor	4	lung	yes	lung adenocarcinoma
tcga-55-6979	dead	1	237	stage iib	t2	n1	m0	59	female	white	NA	with tumor	3	lung	no	lung adenocarcinoma
tcga-69-7973	alive	0	230	stage ib	t2a	n0	m0	42	female	white	25	tumor free	4	lung	no	lung adenocarcinoma
tcga-35-4122	alive	0	225	stage ia	t1	n0	m0	69	male	white	45	tumor free	4	lung	NA	lung adenocarcinoma
tcga-71-8520	dead	1	210	stage ib	t2	n0	m0	60	female	asian	NA	with tumor	1	lung	yes	lung adenocarcinoma
tcga-69-7760	alive	0	202	stage iib	t3	n0	m0	73	male	white	NA	tumor free	1	lung	no	lung adenocarcinoma
tcga-50-6595	dead	1	189	stage iiia	t2	n2	m0	74	female	white	NA	with tumor	3	lung	yes	lung adenocarcinoma
tcga-35-4123	alive	0	182	stage ia	t1	n0	m0	38	male	white	20	tumor free	4	lung	NA	lung adenocarcinoma
tcga-78-7158	dead	1	179	stage iiib	t4	n2	m0	59	female	white	14	with tumor	4	lung	no	lung adenocarcinoma
tcga-86-6851	alive	0	179	stage iia	t1b	n1	m0	73	female	white	52	tumor free	2	lung	no	lung adenocarcinoma
tcga-67-6215	alive	0	174	stage ib	t2a	n0	m0	52	female	white	NA	tumor free	1	lung	no	lung adenocarcinoma
tcga-78-7146	dead	1	173	stage iiia	t2	n2	m0	71	female	white	6	NA	4	lung	no	lung adenocarcinoma
tcga-mp-a4t7	dead	1	167	stage iv	t2	n0	m1	75	female	NA	50	NA	4	lung	no	lung adenocarcinoma
tcga-97-8174	dead	1	164	stage iia	t2b	n0	m0	67	male	white	40	NA	3	lung	no	lung adenocarcinoma
tcga-mp-a4t8	dead	1	161	stage iiia	t2	n2	m0	68	male	NA	25	NA	3	lung	no	lung adenocarcinoma
tcga-05-5423	alive	0	151	stage iib	t2	n1	m0	65	male	NA	72	tumor free	3	lung	NA	lung adenocarcinoma
tcga-67-6216	alive	0	141	stage ia	t1a	n0	m0	57	female	white	NA	tumor free	1	lung	no	lung adenocarcinoma
tcga-62-8394	dead	1	139	stage iiib	t4	n2	m0	65	female	white	NA	tumor free	1	lung	no	lung adenocarcinoma
tcga-86-8056	alive	0	139	stage iiia	t4	n0	m0	63	female	white	36	tumor free	3	lung	NA	lung adenocarcinoma
tcga-38-a44f	alive	0	133	stage ib	t2a	n0	m0	80	male	white	12	tumor free	3	lung	no	lung adenocarcinoma
tcga-73-4670	alive	0	131	stage iv	t2	n0	m1	69	female	white	30	with tumor	4	lung	no	lung adenocarcinoma
tcga-69-8255	alive	0	129	stage ia	t1a	n0	m0	71	male	white	40	NA	2	lung	no	lung adenocarcinoma
tcga-86-8055	dead	1	124	stage iia	t2a	n1	m0	79	male	white	60	tumor free	2	lung	no	lung adenocarcinoma
tcga-05-4250	dead	1	121	stage iiia	t3	n1	m0	79	female	NA	47	NA	4	lung	NA	lung adenocarcinoma
tcga-50-6591	dead	1	119	stage iv	t2	n0	m1	63	female	white	NA	with tumor	1	lung	no	lung adenocarcinoma
tcga-55-6975	dead	1	118	stage iib	t2	n1	m0	61	male	white	NA	with tumor	4	lung	no	lung adenocarcinoma
tcga-86-a4d0	dead	1	116	stage iia	t2b	n0	m0	48	male	white	NA	tumor free	2	lung	no	lung adenocarcinoma
tcga-44-2666	dead	1	97	stage ib	t2	n0	m0	43	male	white	30	with tumor	2	lung	no	lung adenocarcinoma
tcga-05-4415	dead	1	91	stage iiib	t4	n2	m0	57	male	NA	29	with tumor	4	lung	no	lung adenocarcinoma
tcga-95-7562	dead	1	87	stage iia	t2a	n1	m0	71	male	black or african american	10	tumor free	3	lung	no	lung adenocarcinoma
tcga-95-8494	alive	0	84	stage iia	t2a	n1	m0	67	male	white	NA	NA	5	lung	no	lung adenocarcinoma
tcga-mn-a4n5	alive	0	84	stage ia	t1a	n0	m0	63	male	white	NA	tumor free	4	lung	no	lung adenocarcinoma
tcga-91-6835	alive	0	79	stage ia	t1	n0	m0	81	female	white	25	tumor free	3	lung	no	lung adenocarcinoma
tcga-mp-a4tc	dead	1	74	stage iiia	t1	n2	m0	77	male	white	125	tumor free	3	lung	no	lung adenocarcinoma
tcga-05-5715	alive	0	62	stage ib	t2a	n0	m0	69	female	NA	NA	tumor free	1	lung	NA	lung adenocarcinoma
tcga-64-5775	dead	1	62	stage iiia	t4	n0	m0	71	male	white	110	with tumor	2	lung	no	lung adenocarcinoma
tcga-l9-a5ip	dead	1	58	stage iv	t3	n2	m1b	40	female	black or african american	NA	with tumor	4	lung	no	lung adenocarcinoma
tcga-nj-a4yp	alive	0	50	stage ib	t2a	n0	m0	52	male	white	60	tumor free	5	lung	no	lung adenocarcinoma
tcga-55-8616	alive	0	48	stage ib	t2a	n0	m0	58	female	white	NA	tumor free	4	lung	NA	lung adenocarcinoma
tcga-99-8032	alive	0	44	stage ia	t1a	n0	m0	61	male	white	90	tumor free	2	lung	no	lung adenocarcinoma
tcga-73-4677	dead	1	38	NA	t2a	n0	m0	74	male	white	NA	with tumor	3	lung	no	lung adenocarcinoma
tcga-55-a493	alive	0	28	stage ib	t2a	n0	m0	54	female	white	53	tumor free	2	lung	NA	lung adenocarcinoma
tcga-86-8074	alive	0	24	stage iia	t1b	n1	m0	62	female	white	40	tumor free	2	lung	NA	lung adenocarcinoma
tcga-50-6673	dead	1	22	stage i	t1	n0	m0	84	female	white	NA	NA	1	lung	yes	lung adenocarcinoma
tcga-86-8672	dead	1	19	stage iib	t3	n0	m0	59	male	white	NA	tumor free	1	lung	no	lung adenocarcinoma
tcga-nj-a55a	alive	0	15	stage ib	t2	n0	m0	76	female	white	25	tumor free	3	lung	no	lung adenocarcinoma
tcga-35-3615	alive	0	14	stage ib	t2	n0	m0	57	male	white	NA	tumor free	1	lung	NA	lung adenocarcinoma
tcga-nj-a55o	alive	0	13	stage iia	t1b	n1	m0	56	female	white	30	tumor free	4	lung	no	lung adenocarcinoma
tcga-nj-a4yi	dead	1	4	stage iiia	t2	n2	m0	87	female	white	3	NA	3	lung	no	lung adenocarcinoma
tcga-05-4410	alive	0	0	stage ib	t2	n0	m0	62	male	NA	98	NA	4	lung	NA	lung adenocarcinoma
tcga-05-4244	alive	0	0	stage iv	t2	n2	m1	70	male	NA	38	tumor free	4	lung	NA	lung adenocarcinoma
tcga-05-4395	dead	1	0	stage iiib	t4	n2	m0	76	male	NA	NA	tumor free	3	lung	NA	lung adenocarcinoma
tcga-86-8281	alive	0	0	stage ia	t1	nx	m0	75	male	white	30	tumor free	3	lung	NA	lung adenocarcinoma
tcga-80-5607	alive	0		stage iib	t2	n1	m0	NA	female	NA	15	with tumor	3	lung	no	lung adenocarcinoma
tcga-75-5122	dead	1		stage ib	t2	n0	m0	NA	male	NA	20	with tumor	3	lung	no	lung adenocarcinoma
tcga-75-5126	alive	0		stage iiia	t3	n2	m0	NA	female	NA	40	with tumor	4	lung	no	lung adenocarcinoma
tcga-75-6203	alive	0		stage iiia	t2	n2	m0	NA	female	NA	NA	tumor free	1	lung	no	lung adenocarcinoma
tcga-75-6205	dead	1		stage ib	t2a	n0	m0	NA	female	NA	NA	with tumor	1	lung	no	lung adenocarcinoma
tcga-75-6207	dead	1		stage iiia	t2	n2	m0	NA	male	NA	10	NA	3	lung	no	lung adenocarcinoma
tcga-75-6211	dead	1		stage ib	t2	n0	m0	NA	female	NA	34	with tumor	2	lung	no	lung adenocarcinoma
tcga-75-7030	alive	0		stage iib	t3	n0	m0	NA	male	NA	NA	tumor free	1	lung	no	lung adenocarcinoma
tcga-75-7031	alive	0		stage ib	t2	n0	m0	NA	female	NA	5	tumor free	3	lung	no	lung adenocarcinoma
