# Supplementary material for: Integrated analysis of dysregulated long non-coding RNAs/microRNAs/mRNAs in metastasis of lung adenocarcinoma
Source: J Transl Med. 2018 Dec 27;16:372. doi: 10.1186/s12967-018-1732-z (PMC6307237; doi:10.1186/s12967-018-1732-z)
Supplement: Supplementary file 2 — Additional file 2. DEGs in LUAD metastasis samples compared with non-metastasis samples. [file 12967_2018_1732_MOESM2_ESM.xlsx]

## Sheet: Sheet1
Gene name	p-value	Geom mean of intensities in LUAD non-metastasis	Geom mean of intensities in LUAD metastasis	log2(FC)	style
ADRA2A	0.0027683	138.17	57.4	1.27	up
SFTPB	0.0364044	57876.8	24815.5	1.22	up
IGJ	0.0019435	6335.86	2744.2	1.21	up
CD79A	0.0023073	365.56	160.15	1.19	up
CPZ	2.26e-05	264	119.83	1.14	up
CH25H	0.004052	140.6	68.34	1.04	up
LRRC15	0.0160132	271.7	133.16	1.03	up
SFRP2	0.0162744	1526.84	757.42	1.01	up
SKAP1	0.0012519	138.21	69.33	0.99	up
RNASE1	0.0022514	7830.26	3995.57	0.97	up
CILP2	0.0097674	146.06	74.91	0.96	up
LTB	0.0015736	264.47	139.19	0.93	up
COL10A1	0.0165432	682.85	363.03	0.91	up
DERL3	0.001828	602.72	327.93	0.88	up
CPXM1	0.0024561	209.17	113.48	0.88	up
APBA2	0.0128716	220.67	121.83	0.86	up
PODN	0.0007014	746.37	414.51	0.85	up
FMO3	0.0016215	165.01	92.1	0.84	up
CLDN1	0.0119925	1160.34	656.58	0.82	up
PTGDS	0.0138406	835.24	472.82	0.82	up
VCAM1	0.0027903	640.05	365.92	0.81	up
IL21R	0.0025586	134.79	77.18	0.81	up
THY1	0.0005954	1935.51	1114.32	0.8	up
F13A1	0.0238219	726.28	419.27	0.79	up
HLA-DQA2	0.0317337	620.76	360.11	0.78	up
CLEC11A	4.39e-05	203.12	117.91	0.78	up
RASGEF1A	0.0209483	153.71	89.19	0.78	up
SFRP4	0.0383671	838.27	489.01	0.77	up
B4GALNT3	0.014582	585.25	342.02	0.77	up
NTM	0.0051568	192.74	112.69	0.77	up
CPNE5	0.0053206	124.65	72.85	0.77	up
GXYLT2	0.0038256	60.69	35.52	0.77	up
TREM2	0.0049929	383.1	225	0.77	up
PODNL1	0.039007	163.06	96.19	0.77	up
COL14A1	0.027599	629.67	372.12	0.76	up
CD8A	0.0134596	255.64	151.25	0.76	up
CCR7	0.0091713	115.28	68.07	0.76	up
PLAT	0.0473106	1372.59	816.73	0.75	up
HTRA3	0.0081304	1029.94	614.77	0.75	up
DPT	0.0276621	302.14	179.47	0.75	up
PDPN	0.00602	427.88	256.46	0.74	up
ADAM28	0.0078096	339.26	203.28	0.74	up
HEPH	0.0019895	298.14	178.11	0.74	up
IGF1	0.0099413	187.16	112.07	0.74	up
COL1A1	0.0244349	38752.5	23310.5	0.73	up
EGFL6	0.0015445	271.32	163.61	0.73	up
LST1	0.0040073	209.13	125.85	0.73	up
ODZ4	0.0098995	233.31	141.67	0.72	up
ACTG2	0.0300207	212.95	129.98	0.71	up
CCR6	0.0042346	87.51	53.47	0.71	up
CEACAM1	0.0063402	959.43	586.81	0.7	up
SDR16C5	0.0387826	788.58	484.8	0.7	up
CLEC5A	0.025909	152.79	93.91	0.7	up
P4HA3	0.0143963	101.94	62.5	0.7	up
ITGBL1	0.0119027	605.85	375.04	0.7	up
PTPRCAP	0.0099987	287.38	177.78	0.7	up
PRKAR2B	0.0066258	246.51	152.25	0.7	up
SLC24A3	0.0172107	146.27	90.05	0.7	up
CXCR6	0.0075678	136.47	84.18	0.7	up
COL3A1	0.0187872	29706	18399.8	0.69	up
FILIP1L	0.0023596	866.35	539.63	0.69	up
ASPN	0.0293475	436.72	272	0.69	up
ARHGAP9	0.0025453	246.47	153.46	0.69	up
2016-09-01	0.0047298	175.89	109.01	0.69	up
GPR171	0.0291046	55.14	34.2	0.69	up
ISLR	0.010032	1236.07	773.56	0.68	up
IRF4	0.0283636	178.69	111.48	0.68	up
TBC1D10C	0.0078577	157.38	98.46	0.68	up
GGTA1	0.0025888	142.48	89.16	0.68	up
RGS1	0.0205237	1336.99	843.23	0.67	up
CTHRC1	0.025193	1074.85	675.82	0.67	up
C5orf62	0.0010086	510.46	321.29	0.67	up
TBXAS1	0.0009185	465.7	293.22	0.67	up
AMICA1	0.0067009	338.43	213.04	0.67	up
GPR34	0.0123366	132.45	83.24	0.67	up
WDFY4	0.0277543	344.56	217.49	0.66	up
MAOB	0.021971	273.88	173.1	0.66	up
CLEC2B	0.0049836	253.85	160.54	0.66	up
RASAL3	0.003416	226.31	142.91	0.66	up
DMD	0.0088338	218.62	137.97	0.66	up
MMP23B	0.0077776	114.63	72.7	0.66	up
ARHGAP15	0.0034254	89.14	56.42	0.66	up
LAX1	0.040183	74.91	47.49	0.66	up
COL6A3	0.011575	11179.3	7122.35	0.65	up
RGS5	0.0036295	1681.9	1071.59	0.65	up
RARRES2	0.0108215	1208.86	768.79	0.65	up
STAB1	0.0028476	1160.77	741.03	0.65	up
TMEM119	0.009516	520.85	330.82	0.65	up
SIGLEC10	0.0183295	207.74	132.11	0.65	up
CD7	0.0173882	200.94	128.28	0.65	up
LY86	0.0104018	158.45	101.16	0.65	up
NLRP3	0.0077697	82.74	52.71	0.65	up
RGS10	0.0009646	569.86	365.67	0.64	up
LOXL1	0.0033784	478.28	307.05	0.64	up
NAPSB	0.0270308	277.44	178.3	0.64	up
CD180	0.0063709	149.5	95.87	0.64	up
TNFAIP8L2	0.0047529	112.37	72.12	0.64	up
CCR2	0.0199513	110.41	70.8	0.64	up
GPR183	0.012161	339.87	219.97	0.63	up
MAP4K1	0.0115798	179.56	115.8	0.63	up
CD96	0.0234481	170.44	110.08	0.63	up
MRGPRF	0.0115331	99.32	64.28	0.63	up
CHSY3	0.0076245	64.5	41.5	0.63	up
COX4I2	0.0193724	51.06	32.97	0.63	up
MOXD1	0.0165603	713.56	463.49	0.62	up
CD37	0.0077784	576.85	374.9	0.62	up
SSC5D	0.0178828	371.08	241.37	0.62	up
SLC38A5	0.0166099	264.37	171.17	0.62	up
FRZB	0.0180441	264.36	171.59	0.62	up
SAMSN1	0.0082817	264.08	171.71	0.62	up
CD247	0.0119908	118.59	77.06	0.62	up
C13orf18	0.0077822	67.34	43.74	0.62	up
FAM198B	0.011099	946.76	619.79	0.61	up
GUCY1A3	0.0028665	829	540.3	0.61	up
MFAP2	0.0183539	559.27	366.49	0.61	up
BTK	0.0101364	216.55	141.17	0.61	up
HSD17B14	0.0149345	186.71	122.37	0.61	up
MMP2	0.0189905	5617.09	3698.6	0.6	up
EVI2B	0.005876	562.08	370.38	0.6	up
STEAP2	0.0499119	512.18	337.71	0.6	up
COL8A2	0.0340217	414.53	272.4	0.6	up
GUCY1B3	0.0007917	343.28	225.19	0.6	up
EVI2A	0.0100849	325.27	213.82	0.6	up
FOLR2	0.0409548	321.03	211.11	0.6	up
PTPN7	0.0076936	275.57	181.09	0.6	up
ADORA3	0.0174093	137.28	90.61	0.6	up
POU2F2	0.0150293	116.34	76.54	0.6	up
ATP8B4	0.0039996	68	44.66	0.6	up
LOC144571	0.0001358	22.46	14.74	0.6	up
GMFG	0.0027724	377.26	249.97	0.59	up
P2RY13	0.0305453	104.92	69.54	0.59	up
ITGA3	0.0223266	8853.92	5894.4	0.58	up
SERPINF1	0.0300062	2188.58	1456.64	0.58	up
FAM129A	0.0157324	1227	817.85	0.58	up
INPP5D	0.0068468	636.3	423.48	0.58	up
AIF1	0.008556	538.57	358.57	0.58	up
TCF7L1	0.0270803	391.16	260.64	0.58	up
MRVI1	0.0056899	282.56	187.89	0.58	up
OLFM2	0.0185697	249.02	166.49	0.58	up
P2RY8	0.0163852	145.03	96.92	0.58	up
WISP1	0.0412905	144.88	96.86	0.58	up
FCGR1A	0.0307737	143.4	95.9	0.58	up
PPP1R14A	0.0155381	96.9	64.57	0.58	up
POSTN	0.0477437	3809.63	2556.79	0.58	up
CLEC7A	0.0235687	377.79	253.3	0.58	up
ARSJ	0.0295003	205.2	137.76	0.58	up
RHOH	0.0202355	173.28	116.55	0.58	up
PTPN22	0.0309779	160.93	108.17	0.58	up
ADC	0.0055841	146.09	98.08	0.58	up
ASPHD2	0.0164534	105.63	70.74	0.58	up
MEI1	0.0456416	100.26	67.34	0.58	up
CLEC4A	0.0222666	83.48	55.85	0.58	up
KCNMB1	0.0135354	76.46	51.27	0.58	up
PLB1	0.0201103	62.23	41.79	0.58	up
HLA-DPB1	0.0383757	5722.3	3878.38	0.57	up
THBS1	0.0321909	5438.9	3669.68	0.57	up
NFIB	0.0033488	1399.17	944.74	0.57	up
LSP1	0.0089547	1314.63	888.44	0.57	up
C1orf162	0.0076444	277.53	187.12	0.57	up
CD6	0.0226733	230.39	155.37	0.57	up
ANK2	0.0317476	143.85	97.31	0.57	up
TLR7	0.0324986	106.83	72.15	0.57	up
ARHGAP22	0.0056117	73.85	49.92	0.57	up
CXorf21	0.0120214	58.77	39.64	0.57	up
HSPB2	0.0082215	43.86	29.63	0.57	up
C1QA	0.036635	3320.37	2265.6	0.56	up
CXCR4	0.0085922	1606.5	1091.24	0.56	up
CYP1B1	0.0326026	1170.49	794.15	0.56	up
CTSK	0.036496	1156.98	788.93	0.56	up
SELPLG	0.0069528	709.1	482.51	0.56	up
CCDC88B	0.005144	425.28	288.95	0.56	up
CYTH4	0.0071283	403.99	274.95	0.56	up
C3AR1	0.0202228	400.83	271.76	0.56	up
CYTIP	0.0125	356.88	242.13	0.56	up
SSPN	0.0165275	294.42	200.92	0.56	up
PRKCB	0.02454	261.84	178.41	0.56	up
GPR132	0.0114327	170.1	115.44	0.56	up
CST7	0.0345062	163.73	111.74	0.56	up
ITK	0.0497955	125.53	85.38	0.56	up
PSTPIP1	0.0177841	109.66	74.83	0.56	up
PTGER2	0.0389191	94.81	64.41	0.56	up
EMB	0.0257138	1763.35	1211.72	0.55	up
CD14	0.0178277	1756.5	1199.1	0.55	up
MS4A6A	0.027659	837.43	572.99	0.55	up
SLA	0.010178	563.76	385.51	0.55	up
SLC22A17	0.0390135	252.7	172.69	0.55	up
FAIM3	0.0272597	220.79	151.65	0.55	up
LEF1	0.0047268	167.01	114.09	0.55	up
LIME1	0.0280231	156.79	107.49	0.55	up
FCGR1B	0.0337429	130.35	89.57	0.55	up
IL15	0.0161291	85.57	58.42	0.55	up
RNF180	0.0358389	83.46	56.97	0.55	up
TNFSF4	0.0175328	78.12	53.69	0.55	up
P2RY14	0.0141046	62.36	42.84	0.55	up
LUM	0.033348	9409.75	6508.31	0.54	up
HLA-DMA	0.0242022	2781.12	1915.78	0.54	up
IL2RG	0.0317855	776.75	536.12	0.54	up
SASH3	0.0149041	495.43	341.08	0.54	up
BHLHE41	0.0377715	327.47	225.92	0.54	up
RNF125	0.0019306	164.62	113.35	0.54	up
BCL11B	0.0437124	100.25	68.93	0.54	up
CASS4	0.0300486	80.74	55.84	0.54	up
PXDN	0.041518	2105.79	1459.85	0.53	up
HTRA1	0.0095381	1552.56	1074.46	0.53	up
TYROBP	0.0242821	1245.54	862.78	0.53	up
PDGFRA	0.0269192	887.28	615.6	0.53	up
SLAMF8	0.0318486	638.8	444.26	0.53	up
LEPREL2	0.0309477	395.43	273.79	0.53	up
MFRP	0.0036057	380.14	264.55	0.53	up
RUNX2	0.0087162	306.17	212.65	0.53	up
HCST	0.014674	183.04	126.95	0.53	up
TBX5	0.0273579	135.55	94.39	0.53	up
TRAF3IP3	0.0244387	132.54	92.08	0.53	up
CD28	0.0279594	78.22	54.15	0.53	up
NAALADL1	0.007181	45.23	31.41	0.53	up
ACTA2	0.0244891	3787.17	2657.18	0.52	up
IL1R1	0.0054212	2659.89	1864.73	0.52	up
C10orf10	0.0195024	1982.94	1382.29	0.52	up
CD53	0.0224025	1188.77	832.58	0.52	up
CMTM3	0.0066589	1071.94	747.24	0.52	up
DGCR6	0.0094512	503.13	352.77	0.52	up
NCF4	0.0182429	326.09	228.36	0.52	up
RNASE6	0.014069	304.65	212.38	0.52	up
PRKCDBP	0.0209246	277.74	194.03	0.52	up
ZNF469	0.0364558	138.76	97	0.52	up
IGFBP4	0.0057694	8807.17	6216.59	0.51	up
TAGLN	0.0309889	4138.82	2915.75	0.51	up
CD4	0.0199727	2039.68	1439.09	0.51	up
MYLK	0.0213379	1647.34	1159.67	0.51	up
MXRA8	0.0409998	1562.4	1101.7	0.51	up
PTPRC	0.0453527	1252.16	879.96	0.51	up
VAMP5	0.0343639	823.75	578.13	0.51	up
COL16A1	0.0301853	715.33	504.99	0.51	up
CD52	0.047663	643.25	451.88	0.51	up
HCK	0.0422277	560.19	395.28	0.51	up
LCP2	0.0134147	548.7	387.01	0.51	up
DOCK2	0.032877	544.43	382.84	0.51	up
GJA5	0.0230372	538.19	379.62	0.51	up
ITGB7	0.0231322	311.86	220.07	0.51	up
SLC16A2	0.0242492	272.7	191.73	0.51	up
TRPM2	0.0376121	268.26	188.48	0.51	up
GRAP	0.0029862	159.65	112.14	0.51	up
LOC647121	0.0253758	115.01	80.9	0.51	up
CD33	0.0432389	89.33	62.73	0.51	up
COX7A1	0.0217324	74.39	52.28	0.51	up
RBP5	0.0319101	56.74	39.94	0.51	up
TSC22D3	0.0329434	3701.97	2627.5	0.5	up
ENDOD1	0.019353	1460.76	1032.5	0.5	up
CSF1R	0.042621	1382.55	981.06	0.5	up
SELM	0.0188387	910.36	646.7	0.5	up
RNF43	0.0271697	725.22	514.63	0.5	up
SPI1	0.0275293	687.47	487.62	0.5	up
NCKAP1L	0.0369589	623.6	440.94	0.5	up
GAS7	0.029075	570.12	405.3	0.5	up
SAMD4A	0.0213188	420.88	298.2	0.5	up
WAS	0.0136522	273.03	193.48	0.5	up
CCR5	0.0361798	224.4	159.41	0.5	up
C1orf54	0.0116179	106.27	75.38	0.5	up
SLA2	0.0360257	68.67	48.55	0.5	up
SPARC	0.0165057	22185.5	15873.7	0.49	up
FXYD5	0.0260572	1712.13	1225.72	0.49	up
PHLDA3	0.0214845	1127.86	806.21	0.49	up
BCAS4	0.0045901	1024.54	733.26	0.49	up
LAIR1	0.0399423	594.91	425.12	0.49	up
PCTP	0.0008776	582.54	417.23	0.49	up
LPCAT2	0.0094717	485.46	345.69	0.49	up
IL16	0.0217186	466.61	333.02	0.49	up
LAMA2	0.0483381	431.11	308.75	0.49	up
IRF8	0.043142	420.4	299.56	0.49	up
C1QTNF1	0.0324902	385.9	276.26	0.49	up
VAV1	0.0261256	380.51	271.33	0.49	up
KIAA1274	0.0129408	275.92	196.83	0.49	up
MYO7A	0.011804	271.57	194.07	0.49	up
PLXDC1	0.0106987	266.33	189.8	0.49	up
GJA4	0.014279	156.61	112.22	0.49	up
COPZ2	0.0291225	132.38	94.58	0.49	up
SNX20	0.041896	79.06	56.32	0.49	up
LOC644538	0.0196057	73.72	52.57	0.49	up
C2orf88	0.0347013	42.29	30.3	0.49	up
GNGT2	0.0201708	35.38	25.32	0.49	up
LAPTM5	0.0294608	5575.7	4005.34	0.48	up
LCP1	0.0455629	3648.26	2625.33	0.48	up
CDC42EP1	0.0488374	2118.55	1525	0.48	up
EMILIN1	0.0415813	1498.97	1080.72	0.48	up
FBLIM1	0.002732	1206.51	868.03	0.48	up
HCLS1	0.0283264	1079.17	776.54	0.48	up
CRISPLD2	0.0176521	987.68	710.61	0.48	up
KDELR3	0.0201439	975.61	702.77	0.48	up
PDGFC	0.0123118	670.19	483.03	0.48	up
PRRX1	0.0433142	632.13	454.92	0.48	up
ABI3	0.0088489	271.7	195.96	0.48	up
TAGAP	0.037007	226.95	163.73	0.48	up
NEXN	0.0224274	193.16	139.1	0.48	up
CCDC46	0.0121595	190.05	137.06	0.48	up
TMSL3	0.0037292	42799.1	31042.4	0.46	up
ERBB2	0.0178279	6184.34	4476.88	0.46	up
STK17B	0.0020312	1772.77	1286.13	0.46	up
CORO1A	0.0256184	1467.22	1059.57	0.46	up
GGT5	0.0356009	689.76	501.42	0.46	up
MYO1F	0.0218214	567.53	411.64	0.46	up
PARVG	0.0319613	363.07	263.06	0.46	up
DOK2	0.0406998	277.32	200.48	0.46	up
CHN1	0.0151156	262.78	190.3	0.46	up
ZFPM2	0.035427	73.35	53.13	0.46	up
NR5A2	0.0258478	60.47	43.68	0.46	up
LBH	0.0199379	2602.07	1905.05	0.45	up
OCIAD2	0.0135553	2046.62	1490.78	0.45	up
NAPRT1	0.0447172	1061.41	777.57	0.45	up
FCER1G	0.0451847	778.7	569.57	0.45	up
TMEM150A	0.0070568	670.32	490.71	0.45	up
METRNL	0.015344	586.1	427.59	0.45	up
PRDM1	0.0170799	540.41	393.97	0.45	up
MTAP	0.0305506	501.05	365.09	0.45	up
PAPLN	0.0490077	438.83	321.48	0.45	up
APBB1IP	0.0354621	317.96	231.38	0.45	up
TRPS1	0.0289951	272.79	198.82	0.45	up
DOK3	0.0178972	258.84	188.85	0.45	up
APOBEC3F	0.0152595	183.5	133.81	0.45	up
GALNT10	0.0304933	1760.32	1291.96	0.44	up
ORAI2	0.0031674	1002.27	737.5	0.44	up
CTSF	0.0284762	869.72	640.47	0.44	up
ARHGAP4	0.0317186	739.65	544.83	0.44	up
CSF1	0.046503	638.71	471.07	0.44	up
LIMD2	0.0251891	575.41	424.45	0.44	up
IKZF1	0.0461738	403.75	296.35	0.44	up
GDPD5	0.0205258	223.66	164.92	0.44	up
PALMD	0.0307391	179.19	132.02	0.44	up
SOCS1	0.0465238	150.41	110.98	0.44	up
GNB1L	0.0094162	105.66	77.56	0.44	up
AHR	0.0326439	3668.34	2720.92	0.43	up
DNTTIP1	0.0300339	1065.56	791.54	0.43	up
CERCAM	0.0367226	1036.46	769.14	0.43	up
IL10RA	0.0454966	725.01	536.34	0.43	up
PRAF2	0.0059623	634.03	469.85	0.43	up
RASSF2	0.033764	616.77	456.51	0.43	up
DCBLD1	0.0123479	561.97	415.56	0.43	up
MOSPD1	0.0111888	427.05	315.31	0.43	up
PPM1K	0.0097592	245.44	181.75	0.43	up
FGD3	0.0305809	231.17	171	0.43	up
KBTBD8	0.0372316	56.98	42.13	0.43	up
IFNGR2	0.0005071	2744.81	2050.6	0.42	up
EHD2	0.0387032	2718.64	2035.12	0.42	up
RNF130	0.0008062	1756.47	1313.29	0.42	up
ARL4C	0.0299386	1705.66	1268.63	0.42	up
FUT8	0.021348	1018.12	759.47	0.42	up
TNFSF12	0.0042974	573.24	429.3	0.42	up
ICAM3	0.0088477	539.49	401.82	0.42	up
EFNB1	0.041746	526.01	393.39	0.42	up
FN3K	0.0206388	492.52	368.4	0.42	up
ICAM2	0.0183229	438.19	328.19	0.42	up
DENND1C	0.002693	371.08	276.04	0.42	up
EHD3	0.008286	240.41	179.62	0.42	up
RCBTB2	0.0039528	222.21	165.48	0.42	up
IFFO1	0.026316	174.55	130.18	0.42	up
GIMAP1	0.0345277	100.6	75.11	0.42	up
LYL1	0.0119395	99.19	74.02	0.42	up
LOC606724	0.0355442	48.43	36.17	0.42	up
SDC1	0.0377624	12190.1	9185.12	0.41	up
BOK	0.0467768	1086.12	817.95	0.41	up
FMNL1	0.0331187	941.85	707.19	0.41	up
FERMT3	0.0458966	661.85	496.05	0.41	up
STAP2	0.0165174	565.49	425.78	0.41	up
PLEKHG1	0.0289934	480.39	362.45	0.41	up
GIMAP5	0.0496465	392.46	294.28	0.41	up
MID2	0.0123308	308.28	232.46	0.41	up
TUSC1	0.0178684	198.83	149.52	0.41	up
OLFML1	0.0433003	164.06	123.51	0.41	up
VAMP8	0.0068097	3891.93	2946.15	0.4	up
FCGRT	0.0125023	3519.5	2671.45	0.4	up
PLVAP	0.0258265	1633	1240.38	0.4	up
ARHGAP30	0.0441038	691.95	522.3	0.4	up
RIN3	0.0147359	645.5	489.09	0.4	up
MYO5A	0.0139631	642.27	486.52	0.4	up
LMCD1	0.0189778	507.07	383.09	0.4	up
PGCP	0.0417937	472.51	357.38	0.4	up
C9orf150	0.0300509	359.29	272	0.4	up
LPAR6	0.0197756	353.22	268.38	0.4	up
PLEKHF1	0.0327069	277.41	209.6	0.4	up
CCDC85B	0.0324988	258.4	195.96	0.4	up
HIC1	0.0331223	134.38	101.51	0.4	up
ARMCX3	0.0008444	1328.27	1017.67	0.39	up
GNA15	0.0442384	574.61	438.87	0.39	up
GIMAP4	0.042412	569.31	433.98	0.39	up
PLCG2	0.0439407	401.71	307.57	0.39	up
PRICKLE2	0.0358383	342.14	260.83	0.39	up
ARHGAP42	0.0489266	236.41	180.41	0.39	up
CST3	0.0338204	6246.77	4813.78	0.38	up
ARHGDIB	0.0467334	4582.33	3537.57	0.38	up
NOTCH2	0.0239555	3383.51	2597.95	0.38	up
UCP2	0.0496407	3246.23	2492.77	0.38	up
SLC9A3R2	0.0339485	2031.16	1566.73	0.38	up
FAM195B	0.0043755	1298.8	997.3	0.38	up
SIPA1	0.001059	1248.35	962.79	0.38	up
PELI1	0.0260008	1230.28	943.94	0.38	up
PIK3CD	0.0355868	568.85	436.68	0.38	up
INPP1	0.0139466	320.6	246.12	0.38	up
KCNK6	0.0438326	238.75	183.03	0.38	up
KCTD17	0.018333	218.99	167.92	0.38	up
TAF4B	0.0460144	127.07	97.7	0.38	up
EAF2	0.0356832	72.3	55.79	0.38	up
PMP22	0.047351	1349.1	1047.97	0.37	up
SIGIRR	0.0055726	782.38	604.21	0.37	up
MALT1	0.0019242	466.11	362.04	0.37	up
MMP19	0.0265542	423.42	327.04	0.37	up
MPND	0.0016875	418.94	325.26	0.37	up
GNG2	0.0325051	325.57	252.76	0.37	up
MFNG	0.0290502	296	228.82	0.37	up
AMDHD2	0.0081772	241.17	187.13	0.37	up
TMEM204	0.0334094	237.15	184.21	0.37	up
CYP2U1	0.0162726	184.27	142.55	0.37	up
RUNX1	0.0137756	2773.31	2173.62	0.36	up
RAI14	0.0429659	2544.96	1988.27	0.36	up
FAM127A	0.006709	1473.25	1150.88	0.36	up
MAPKAPK3	0.0157929	1288.82	1008.21	0.36	up
SPSB1	0.0216602	1216.07	951.16	0.36	up
TWSG1	0.0229381	1048.23	820.02	0.36	up
PIK3IP1	0.0408293	987.9	774.53	0.36	up
PDP1	0.033137	889.95	695.75	0.36	up
ZDHHC8	0.0056882	686.05	534.78	0.36	up
C6orf145	0.0408249	635.46	496.26	0.36	up
ARID5A	0.0105605	498.89	388.94	0.36	up
HOMER3	0.0411441	472.09	367.45	0.36	up
NAT1	0.0432814	148.43	115.74	0.36	up
GJD3	0.0497037	109.79	85.47	0.36	up
SH3BGRL3	0.0144929	4482.82	3529.35	0.34	up
HERPUD1	0.01842	3257.1	2564.12	0.34	up
MAN2B1	0.0037993	3203.53	2515.79	0.34	up
MPST	0.0264021	1306.61	1026.07	0.34	up
SLC39A13	0.001922	1041.35	817.09	0.34	up
TBC1D9	0.0120306	883.79	697.63	0.34	up
IFNAR2	0.0169062	760.01	600.45	0.34	up
C6orf115	0.0309884	721.74	568.15	0.34	up
CMTM7	0.0374956	533.65	420.66	0.34	up
RGS19	0.0116277	436.17	344.23	0.34	up
SNX7	0.0364204	387.17	304.66	0.34	up
GPR137B	0.0354864	385.1	302.07	0.34	up
DPP9	0.0073509	1788.93	1425.01	0.33	up
RHOQ	0.0026459	1469.92	1169.26	0.33	up
PIP4K2A	0.0222606	884.85	702.19	0.33	up
ZNF358	0.0122526	859.62	681.18	0.33	up
SPIRE1	0.0453968	817.8	648.77	0.33	up
B4GALT7	0.003604	624.02	496.46	0.33	up
MRPL54	0.0304408	505.57	400.48	0.33	up
FAM108A1	0.002704	471.77	374.95	0.33	up
RAB24	0.0094069	442.63	351.12	0.33	up
MAGEH1	0.0439473	398.49	315.67	0.33	up
TCEAL3	0.0267967	352.13	280.33	0.33	up
BBC3	0.0309669	194.42	154.56	0.33	up
POPDC2	0.0396907	22.07	17.54	0.33	up
GALNT1	0.0077898	2304.47	1836.84	0.32	up
TMC6	0.0268575	2079.34	1668.89	0.32	up
RAB34	0.0152116	2016.34	1609.38	0.32	up
FAM89B	0.0056914	1219.4	975.36	0.32	up
PIP5K1C	0.0028734	1099.71	882.86	0.32	up
DOPEY2	0.0206662	922.19	737.51	0.32	up
KLHL9	0.0303149	736.41	590.7	0.32	up
DGCR6L	0.0133099	693.63	557.05	0.32	up
2016-03-02	0.0036429	636.59	507.45	0.32	up
GMIP	0.0050791	612.83	489.35	0.32	up
JOSD2	0.0249464	313.96	251.32	0.32	up
CD58	0.0337478	294.1	235.8	0.32	up
TBC1D8B	0.024626	291.43	232.5	0.32	up
RASGRP3	0.0330145	271.94	217.74	0.32	up
TMSB10	0.0383125	26351.5	21219.4	0.31	up
RHOC	0.03511	4367.73	3534.44	0.31	up
C19orf10	0.008749	2420.34	1947.55	0.31	up
ARRB2	0.0095427	1017.94	820.87	0.31	up
SNX18	0.0236442	898.11	723.15	0.31	up
TRADD	0.018051	673.39	543.1	0.31	up
PPM1M	0.0238293	531.33	427.03	0.31	up
LSM10	0.0083808	516.11	417.54	0.31	up
RAB9A	0.0034288	431.09	347.47	0.31	up
PPP2R5B	0.0140088	377.8	305.07	0.31	up
ZBTB47	0.0230318	301.22	243.86	0.31	up
APBA3	0.0025874	258.57	208.73	0.31	up
CCDC159	0.0335125	175.76	141.98	0.31	up
ZNF35	0.0164527	129.87	104.64	0.31	up
RPS6KA3	0.0241929	2326.58	1899.09	0.3	up
TMEM54	0.0491822	1303.71	1056.8	0.3	up
ENTPD1	0.022935	1136.1	922.04	0.3	up
NAGLU	0.0149494	1025.95	830.84	0.3	up
PPIC	0.0201884	1002.78	816.9	0.3	up
XYLT2	0.0062132	959.79	782.53	0.3	up
LZTR1	0.0090965	924.65	752.92	0.3	up
RB1	0.0202805	915.29	744.92	0.3	up
TPST2	0.0106563	644.85	523.7	0.3	up
KLF16	0.0229817	496.75	403.85	0.3	up
TRAPPC5	0.0387156	480.72	390.47	0.3	up
IQSEC2	0.0262398	449.48	365.72	0.3	up
CAMK1	0.045258	328.71	266.69	0.3	up
CCDC106	0.0357004	222.23	179.99	0.3	up
IL4R	0.0382682	1894.26	1553.48	0.29	up
DNASE2	0.0031594	1682.31	1378.77	0.29	up
PRKCD	0.0230572	1613.55	1323.4	0.29	up
TSPAN17	0.0120807	1252.91	1029	0.29	up
C19orf66	0.0210649	577.37	471.42	0.29	up
TBC1D25	0.0058712	456.15	373.78	0.29	up
C21orf2	0.0447956	415.34	340.15	0.29	up
FAM58A	0.0410883	413.91	340.34	0.29	up
SGK3	0.0242455	386.67	316.52	0.29	up
TMED9	0.0067256	5217.79	4313.46	0.28	up
IL13RA1	0.0158607	3599.06	2973.04	0.28	up
BCR	0.046793	2284.05	1891	0.28	up
MAP2K2	0.0026041	1987.18	1641.46	0.28	up
RABAC1	0.0461333	1735.74	1433.75	0.28	up
UBXN6	0.0018175	1588.45	1318.17	0.28	up
RSU1	0.0022736	1372.22	1131.19	0.28	up
HMOX2	0.0166942	1079.72	892.47	0.28	up
FAM127B	0.0285863	1005.32	829.14	0.28	up
FTSJ1	0.0124805	883.61	729.27	0.28	up
WIPI1	0.0236028	644.4	530.77	0.28	up
NTAN1	0.0202436	429.32	355.02	0.28	up
ATG4A	0.0106784	363.08	300.15	0.28	up
STXBP2	0.0108244	1954.82	1625.18	0.26	up
MYO9B	0.0431678	1896.44	1581.65	0.26	up
NAGA	0.0118819	1365.41	1140.05	0.26	up
SLC10A3	0.0147426	899.74	747.84	0.26	up
DAPK3	0.0350107	840.18	700.14	0.26	up
DYNLT3	0.0281037	698.36	579.73	0.26	up
C19orf70	0.0494615	690.51	577.29	0.26	up
ABTB1	0.0392027	504.18	420.13	0.26	up
PEX16	0.0109431	469.81	390.61	0.26	up
ACER3	0.0308054	368.89	308.09	0.26	up
F8A1	0.0307395	197.32	164.13	0.26	up
ANXA5	0.0303207	6996.61	5882.87	0.25	up
MGAT1	0.0194785	3948.8	3322.15	0.25	up
C20orf3	0.0396133	3147.61	2637.5	0.25	up
HYAL2	0.0212928	1803.65	1521.1	0.25	up
PPP1R9B	0.0310475	1722.7	1453.39	0.25	up
FAM50A	0.0405189	1592.66	1341.53	0.25	up
PSD4	0.0471982	1306.38	1093.44	0.25	up
SIRT2	0.0202617	949.21	796.35	0.25	up
ELOF1	0.0109292	802.68	674.93	0.25	up
PLA2G15	0.0433974	655.71	552.83	0.25	up
RNF138	0.0304693	552.95	464.53	0.25	up
ZNF189	0.0259294	434.61	364.46	0.25	up
TPP1	0.0386094	5055.28	4269.62	0.24	up
CHMP4B	0.0079662	4358.34	3704.87	0.24	up
HM13	0.0096592	4203.12	3562.82	0.24	up
TCEAL4	0.0473787	1228.02	1044.6	0.24	up
RHOG	0.0229065	1216.71	1034.17	0.24	up
NCK2	0.0182323	972.69	824.77	0.24	up
BAX	0.0175725	882.52	747.71	0.24	up
RFNG	0.0241775	859.47	727.97	0.24	up
CCS	0.022681	560.29	475.91	0.24	up
C22orf25	0.0231708	524.5	445.59	0.24	up
CCDC94	0.014823	285.74	242.52	0.24	up
DUSP3	0.0211065	1949.54	1670.77	0.23	up
SCAMP4	0.0235787	1786.43	1532.58	0.23	up
TRAK2	0.0324411	1229	1050.54	0.23	up
TWF2	0.0250592	1182.98	1012.52	0.23	up
NAGK	0.0243854	1176.42	1005.79	0.23	up
CSNK1G2	0.0232056	1162.78	994.01	0.23	up
RAP2C	0.0282235	903.31	772.03	0.23	up
PTPN2	0.0166182	732.3	628.1	0.23	up
PLSCR3	0.0307893	627.93	536.62	0.23	up
RNF166	0.0382246	335.51	287.47	0.23	up
GTDC1	0.0413937	275.27	236.03	0.23	up
PHC2	0.0331962	3408.61	2937.15	0.21	up
SEC22B	0.041063	1672.66	1446.23	0.21	up
MAPKAP1	0.004553	1531.72	1321.96	0.21	up
DNAJC21	0.0450706	1345.29	1162.1	0.21	up
TRAPPC3	0.0239522	1236.91	1063.91	0.21	up
FCHSD2	0.0412119	859.76	742.21	0.21	up
DEXI	0.0411268	568.9	492.03	0.21	up
CTNS	0.046467	430.45	370.56	0.21	up
CDC37L1	0.0389062	322.27	276.81	0.21	up
LRRC59	0.040735	4525.03	3921.37	0.2	up
VEGFB	0.0468765	1590.92	1384.54	0.2	up
STX4	0.0442681	898.03	781.44	0.2	up
C19orf43	0.0461103	1522.02	1330.18	0.19	up
GIT2	0.0288665	1074.88	945.8	0.19	up
PTPMT1	0.0480446	967.7	846.48	0.19	up
SNAP29	0.0232163	855.4	748.36	0.19	up
TMEM185A	0.0419157	404.85	353.94	0.19	up
SCYL1	0.0400348	2193.83	1937.7	0.18	up
FAM134C	0.0237159	2088.67	1853.48	0.18	up
BET1L	0.0480481	2007.91	1776.25	0.18	up
MTMR14	0.0271797	850.48	752.02	0.18	up
HNRNPC	0.0268352	9214.74	10284.5	-0.15	down
SFRS1	0.0287387	4093.64	4526.87	-0.15	down
TARDBP	0.0212512	3060.28	3399.68	-0.15	down
PRPF40A	0.0459257	2222.06	2482.07	-0.15	down
EXOSC10	0.0407454	1316.41	1467.85	-0.15	down
MLH1	0.037827	643.4	717.69	-0.15	down
DHX9	0.0302278	3899.05	4399.82	-0.17	down
TRA2B	0.0106978	2225.23	2493.27	-0.17	down
PPP3R1	0.0420447	1638.02	1839.86	-0.17	down
SIN3A	0.0418356	1485.27	1674.46	-0.17	down
TROVE2	0.0445933	1104.55	1241.87	-0.17	down
GABPB1	0.0421377	436.69	491.99	-0.17	down
DCAF17	0.0482701	360.31	405.27	-0.17	down
XRCC5	0.0161015	6463.34	7375.86	-0.18	down
EIF4H	0.0356615	4473.33	5058.68	-0.18	down
ACP1	0.0334616	1815.64	2071.05	-0.18	down
SPIN1	0.0202018	1722.81	1958.22	-0.18	down
LUC7L2	0.0172612	1657.04	1873.81	-0.18	down
NUP133	0.041895	1125.28	1274.19	-0.18	down
CCNK	0.0335677	1073.36	1213.77	-0.18	down
CEP57	0.0405358	817.99	928.01	-0.18	down
ISG20L2	0.0395543	735.56	838.09	-0.18	down
AAAS	0.0422795	661.6	748.97	-0.18	down
EPC2	0.0484729	576.97	655.91	-0.18	down
AGK	0.0384404	569.03	647.62	-0.18	down
RBMXL1	0.0332996	544.58	619.58	-0.18	down
CNOT10	0.00685	492.73	562.51	-0.18	down
C9orf64	0.0419206	428.23	489.21	-0.18	down
ADIPOR1	0.0229801	3867.83	4426.17	-0.2	down
XPO1	0.0321299	3729.35	4276.54	-0.2	down
RBM39	0.0408304	3330.01	3827.72	-0.2	down
HNRNPR	0.0109519	2628.19	3009.07	-0.2	down
HNRNPH3	0.0143933	2116.67	2442.61	-0.2	down
SLC39A9	0.0192584	1944.08	2231.66	-0.2	down
DARS	0.0257171	1929.64	2215.47	-0.2	down
FXR1	0.0391484	1823.7	2098.57	-0.2	down
IMMT	0.0082852	1773.54	2033.02	-0.2	down
PRPF4B	0.0158008	1530.16	1767.29	-0.2	down
FAM20B	0.0217322	1357.24	1561.09	-0.2	down
VPS52	0.0261821	1307.86	1507.26	-0.2	down
SNW1	0.0041959	1283.4	1478.99	-0.2	down
KBTBD2	0.0124077	1204.6	1379.72	-0.2	down
CDC73	0.0093062	1114.65	1285.28	-0.2	down
RAB3GAP2	0.0186991	1079.59	1240.53	-0.2	down
MEPCE	0.0493015	1056.68	1215.57	-0.2	down
GFM1	0.0482334	1046.13	1198.54	-0.2	down
ARHGEF7	0.0370755	1008.2	1162.51	-0.2	down
FARSB	0.0411069	915.21	1056.13	-0.2	down
TCERG1	0.0422519	858.62	990.21	-0.2	down
NCBP1	0.0389937	779.65	894.11	-0.2	down
ZNF740	0.0389746	644.55	742.81	-0.2	down
GTF3C3	0.0349015	639.95	736.72	-0.2	down
DVL2	0.0368117	638.22	733.4	-0.2	down
HMGXB4	0.0229482	577.18	661.67	-0.2	down
NCKIPSD	0.0408469	560.67	641.72	-0.2	down
CBLL1	0.0215668	555.98	640.18	-0.2	down
USP37	0.0432092	453.26	521.92	-0.2	down
ORC2L	0.0270335	444.17	512.87	-0.2	down
NAA35	0.0444719	368.11	422.49	-0.2	down
FAM108B1	0.0304499	322.07	370.48	-0.2	down
C7orf64	0.0382728	252.31	290.56	-0.2	down
HNRNPA2B1	0.0360431	13102.6	15202.9	-0.22	down
SERBP1	0.0111253	5469.72	6355.59	-0.22	down
STIP1	0.0434537	3763.99	4363.07	-0.22	down
CCT4	0.0413624	3582.35	4161.56	-0.22	down
CPSF7	0.0057446	1813.01	2109.37	-0.22	down
MMADHC	0.0238876	1644.11	1913.34	-0.22	down
RBM25	0.0204906	1638.9	1915.13	-0.22	down
PIP5K1A	0.0437813	1621.88	1881.67	-0.22	down
HIF1AN	0.0299064	1044.43	1208.59	-0.22	down
TPP2	0.0408271	886.21	1026.73	-0.22	down
UBR7	0.0294092	832.17	962.72	-0.22	down
ZBTB41	0.0400139	802.77	937.66	-0.22	down
PIGC	0.0442019	795.74	923.14	-0.22	down
AQR	0.0187341	794.79	926.2	-0.22	down
C1orf107	0.0459241	674.07	780.99	-0.22	down
TUT1	0.0226154	616.31	718.65	-0.22	down
PDS5B	0.0287976	586.29	678.59	-0.22	down
APAF1	0.0257533	544.93	633.78	-0.22	down
NIF3L1	0.038204	526.35	608.85	-0.22	down
EXOSC2	0.0439828	411.76	476.43	-0.22	down
RBM12B	0.0353958	398.13	464.69	-0.22	down
TOP3A	0.0436648	384.49	445.35	-0.22	down
TYW3	0.0263141	371.97	432.2	-0.22	down
PPWD1	0.0185554	369.08	427.63	-0.22	down
GRPEL2	0.0455055	368.21	426.33	-0.22	down
FBXW8	0.0387328	364.93	423.9	-0.22	down
C11orf30	0.0446116	336.57	393.39	-0.22	down
ARHGAP19	0.0435957	311.55	364.19	-0.22	down
AP4E1	0.0247012	269.34	312.26	-0.22	down
HDGF	0.0381895	8348.8	9868.17	-0.23	down
PTGES3	0.0157715	6404.89	7554.99	-0.23	down
BAT1	0.0457777	5130.52	6010.84	-0.23	down
BRD2	0.0309932	4977.89	5833.67	-0.23	down
HN1L	0.042277	3537.4	4142.85	-0.23	down
TNPO1	0.0176332	2374.15	2784.03	-0.23	down
POM121	0.0326151	2347.33	2764.31	-0.23	down
DLST	0.0082791	2106.44	2490.75	-0.23	down
TRAP1	0.0348462	1871.79	2196.29	-0.23	down
SEC23B	0.0366603	1855.26	2191.16	-0.23	down
TMOD3	0.0380945	1740.73	2042.99	-0.23	down
FUBP1	0.0093647	1525.12	1796.68	-0.23	down
FH	0.0206833	1317.83	1548.92	-0.23	down
RRM1	0.0473414	1253.42	1472.59	-0.23	down
ZC3HAV1	0.0124695	1225.6	1441.56	-0.23	down
DICER1	0.0404295	1129.93	1334.45	-0.23	down
RPL7L1	0.0134965	964.86	1140.76	-0.23	down
SNRPE	0.0463282	898.53	1062.44	-0.23	down
C16orf63	0.0480311	821	970.34	-0.23	down
BTBD7	0.0393381	768.53	901.78	-0.23	down
RCOR3	0.0476046	739.11	865.8	-0.23	down
MLLT10	0.0197018	545.64	642.33	-0.23	down
POLD3	0.0149071	463.69	546.1	-0.23	down
ACTR6	0.0307342	443.02	523.12	-0.23	down
FASTKD1	0.0433438	333.81	392.34	-0.23	down
ERI2	0.0221831	330.47	390.13	-0.23	down
CASP8AP2	0.0495193	311.74	365.06	-0.23	down
CCDC51	0.0444681	273.08	321.12	-0.23	down
MTMR9	0.0324811	265.94	313.25	-0.23	down
RQCD1	0.0201462	222.63	262.64	-0.23	down
TRMT11	0.0247241	201.69	236.66	-0.23	down
PRDX6	0.0152842	4988.23	5948.11	-0.25	down
LRPPRC	0.0163769	3079.57	3665.83	-0.25	down
TCP1	0.0172436	2907.69	3469.61	-0.25	down
FDPS	0.0345435	2631.84	3147.97	-0.25	down
SUN1	0.0281891	2573.84	3079.79	-0.25	down
IPO9	0.0092772	2147.71	2554.45	-0.25	down
DLD	0.0180103	1433.72	1699.52	-0.25	down
VDAC2	0.0361577	1372.63	1628.65	-0.25	down
CREBZF	0.0409957	1296.07	1541.41	-0.25	down
CHD1L	0.0432684	1221.64	1453.35	-0.25	down
COX15	0.0063608	1022.96	1218.01	-0.25	down
ZC3H14	0.0079847	1007.31	1205.54	-0.25	down
GATAD2B	0.0278767	966.27	1146.16	-0.25	down
ACADM	0.0318392	947.98	1131.1	-0.25	down
PNPLA8	0.0164361	893.61	1064.79	-0.25	down
ANKZF1	0.0321598	736.57	881.42	-0.25	down
RBM26	0.0105874	657.98	779.82	-0.25	down
CTDSPL2	0.0157512	575.1	686.46	-0.25	down
STAG1	0.0418175	531.7	631.01	-0.25	down
C17orf85	0.0453879	507.04	601.23	-0.25	down
GMCL1	0.0355846	380.53	451.36	-0.25	down
PIBF1	0.0337909	355.37	423.26	-0.25	down
SNRNP48	0.035301	315.07	377.26	-0.25	down
TTC21B	0.0205615	314.58	373	-0.25	down
KIAA0586	0.0115481	256.83	307.43	-0.25	down
TUBGCP4	0.0436357	204.9	244.43	-0.25	down
C1orf69	0.0482476	186.05	222.81	-0.25	down
CCDC111	0.0387729	147.65	174.76	-0.25	down
C2orf49	0.0490917	138.31	164.02	-0.25	down
LBR	0.0259304	1455	1749.69	-0.27	down
C1orf9	0.0127402	1358.11	1644.98	-0.27	down
NDUFS1	0.0082414	1357.86	1635.71	-0.27	down
MSH6	0.0308645	1343.19	1621.06	-0.27	down
MTHFD1	0.0212621	1342.41	1611.6	-0.27	down
BLCAP	0.0128832	1256.4	1513.33	-0.27	down
RBM14	3.32e-05	1029.87	1248.2	-0.27	down
USP1	0.0149761	1004.41	1209.78	-0.27	down
RCOR1	0.0334477	984.27	1181.98	-0.27	down
RPRD1B	0.0066552	878.99	1062.87	-0.27	down
SPPL2A	0.0227217	818.14	985.66	-0.27	down
CMAS	0.0498607	747.47	905.07	-0.27	down
BTAF1	0.0460554	702.73	848.73	-0.27	down
NSL1	0.0163503	691.51	831.04	-0.27	down
KIAA0406	0.0092236	687.99	832.62	-0.27	down
CDK2	0.0381069	675.8	814.54	-0.27	down
NVL	0.0051531	556.26	667.22	-0.27	down
KLHDC5	0.0392856	521.41	627.64	-0.27	down
ATF1	0.0236911	520.22	624.5	-0.27	down
BYSL	0.0494728	517.21	623.34	-0.27	down
KCTD9	0.0341679	498.07	600.49	-0.27	down
ZNF828	0.0234269	456.55	547.23	-0.27	down
TSPYL4	0.0317933	443.29	535.45	-0.27	down
BUD13	0.0004186	426.83	516.64	-0.27	down
MRE11A	0.0106586	404.56	488.54	-0.27	down
EED	0.0096667	388.88	468.26	-0.27	down
GALK2	0.0187604	380.93	458.16	-0.27	down
C10orf137	0.040263	323.9	388.31	-0.27	down
ZNF326	0.01761	319.08	383.95	-0.27	down
ZC3H6	0.0412146	280.14	337.64	-0.27	down
RBM4B	0.0107353	237.56	285.2	-0.27	down
LCMT2	0.0241408	206.81	248.03	-0.27	down
TMEM143	0.0419228	120.2	144.31	-0.27	down
ATP5B	0.010714	10040.6	12214.9	-0.29	down
RAD21	0.024868	4719.18	5783.39	-0.29	down
GHITM	0.0056272	4097.92	4983	-0.29	down
DEK	0.0105404	2817.42	3431.2	-0.29	down
PAICS	0.0441389	2530.26	3092.41	-0.29	down
HSPH1	0.0282469	2013.27	2466.74	-0.29	down
WBP11	0.0024594	1729.1	2113.36	-0.29	down
AP3M1	0.0006501	1245.59	1514.97	-0.29	down
ERLIN1	0.0151516	1085.45	1320.87	-0.29	down
USP40	0.0246032	1071.16	1300.6	-0.29	down
CDC5L	0.0025595	1038.3	1261.16	-0.29	down
MYO19	0.040939	860.48	1049.56	-0.29	down
TNKS	0.0224795	822.14	1004.71	-0.29	down
C10orf57	0.0302893	699.38	848.25	-0.29	down
GFM2	0.0076898	552.17	672.58	-0.29	down
TTLL5	0.0109171	458.85	557.64	-0.29	down
PARP2	0.0177122	394.2	481.67	-0.29	down
RNF214	0.0025328	335.8	408.14	-0.29	down
GPATCH2	0.0113859	294.02	358.94	-0.29	down
FAM98B	0.0182756	239.85	292.34	-0.29	down
CCDC77	0.0494295	155.64	190.92	-0.29	down
GLRX2	0.0391093	128.72	157.13	-0.29	down
HSPD1	0.0268261	7119.3	8783.12	-0.3	down
STRAP	0.0170747	2082.08	2586.08	-0.3	down
PPP1R15B	0.0002635	2070.57	2558.62	-0.3	down
LRP11	0.0405256	1203.33	1492.64	-0.3	down
MUT	0.0031376	818.31	1016.36	-0.3	down
PFKM	0.0240811	802.97	997.45	-0.3	down
MDM4	0.0493124	774.29	952.41	-0.3	down
ZFAND1	0.0436261	646.94	800.58	-0.3	down
UCHL5	0.004321	611.47	750.44	-0.3	down
ACAT2	0.0449009	477.56	593.22	-0.3	down
ZNF544	0.0463442	467.68	575.06	-0.3	down
C15orf29	0.0365295	377.17	464.94	-0.3	down
POLA2	0.019672	376.83	464.94	-0.3	down
DDX59	0.001707	372.93	463.07	-0.3	down
RFC5	0.0315283	321.67	399.04	-0.3	down
C19orf54	0.0132983	294.54	363.4	-0.3	down
PTGR2	0.0352932	261.06	321	-0.3	down
GEN1	0.0401646	245.51	302.37	-0.3	down
NDUFAF4	0.0245763	185.88	228.76	-0.3	down
ITGB3BP	0.0373339	170.4	211.47	-0.3	down
C10orf12	0.039487	103.83	127.67	-0.3	down
LOC220729	0.0459312	101.69	125.98	-0.3	down
C1orf74	0.0123694	90.73	112.68	-0.3	down
LOC285033	0.0128267	30.65	37.92	-0.3	down
ANKAR	0.0454409	25.44	31.5	-0.3	down
NUCKS1	0.0051	6751.39	8412.67	-0.32	down
ACSL3	0.0141935	2161.75	2705.67	-0.32	down
EGLN1	0.0182552	1277.35	1590.26	-0.32	down
MSH2	0.0159648	773.91	962.15	-0.32	down
BTBD3	0.0324888	598.12	745.94	-0.32	down
MYST4	0.0135309	588.71	734.16	-0.32	down
C1orf58	0.0284764	379.83	473.01	-0.32	down
SNORA8	0.0474312	326.79	409.79	-0.32	down
XRCC3	0.0354384	275	343.05	-0.32	down
C13orf1	0.0076047	265.3	329.71	-0.32	down
SLC36A4	0.0356283	255.67	318.93	-0.32	down
CDK8	0.0177959	154.81	193.84	-0.32	down
LIN52	0.0126619	133.11	166.05	-0.32	down
CEP97	0.0333107	104.07	130.5	-0.32	down
FANCM	0.0258972	102.4	127.4	-0.32	down
ZNF141	0.0125541	67.95	85.12	-0.32	down
ZNF678	0.0319092	52.29	65.69	-0.32	down
CSE1L	0.0095029	1859.27	2363.14	-0.34	down
CACYBP	0.0038969	1608.76	2046.61	-0.34	down
EPT1	0.0243067	1073.51	1363.33	-0.34	down
KIAA0907	0.0324623	1000.33	1269.56	-0.34	down
RIF1	0.0212952	610.55	773.03	-0.34	down
CKAP2	0.0383416	504.29	635.55	-0.34	down
PRKAB2	0.0142837	493.48	627.69	-0.34	down
CHORDC1	0.0125178	459.49	584.76	-0.34	down
NUMBL	0.0366827	402.33	510.97	-0.34	down
GMNN	0.0473741	342.41	430.78	-0.34	down
RMI1	0.0087625	303.93	383.25	-0.34	down
TMEM180	0.0402492	265.66	336.29	-0.34	down
LYSMD1	0.0214364	240.14	303.44	-0.34	down
C14orf142	0.0115624	236.05	297.6	-0.34	down
FANCC	0.0074568	209.51	264.07	-0.34	down
SNX16	0.0205439	195.47	248.31	-0.34	down
C1orf112	0.036579	185.45	235.38	-0.34	down
CENPL	0.034253	173.74	219.05	-0.34	down
LIN9	0.0164271	165.17	210.4	-0.34	down
C13orf34	0.0336851	161.03	204.47	-0.34	down
SLC25A40	0.0285163	151.91	193.35	-0.34	down
TMEM136	0.0313103	119.84	151.17	-0.34	down
EFCAB7	0.0046259	93.02	117.04	-0.34	down
TIPIN	0.0224278	88.56	111.86	-0.34	down
CCDC75	0.0444497	51.56	65.28	-0.34	down
ZNF619	0.0133855	47.05	59.37	-0.34	down
PMS2L2	0.0174696	39.12	49.73	-0.34	down
PRH1	0.0456027	30.63	39.01	-0.34	down
CLK2P	0.0458627	18.32	23.1	-0.34	down
CUL4A	0.002647	1697.68	2177.79	-0.36	down
TFDP1	0.0093588	1602.67	2046.93	-0.36	down
SMC3	0.0024411	1146.42	1462.96	-0.36	down
ABHD4	0.0110834	1032.29	1330.09	-0.36	down
MAFG	0.0084628	834.45	1070.97	-0.36	down
PCID2	0.0039751	624.67	803.18	-0.36	down
INTS7	0.0021761	588.36	759.13	-0.36	down
AGPAT5	0.0223688	533.02	680.8	-0.36	down
PAFAH1B2	0.0113735	445.47	574.28	-0.36	down
IMPA1	0.0081744	442.53	567.93	-0.36	down
ARL6IP6	0.0084664	408.61	522.82	-0.36	down
DCLRE1A	0.0070202	336.82	430.4	-0.36	down
RNF24	0.0228529	326.85	417.16	-0.36	down
ZNF680	0.0271074	288.7	368.9	-0.36	down
NT5DC3	0.0389216	287.77	368.15	-0.36	down
EXOSC8	0.0076719	266.05	341.34	-0.36	down
OTUD6B	0.0118081	254.28	325.02	-0.36	down
MPHOSPH9	0.0320461	183.57	235.43	-0.36	down
FANCE	0.0184649	173.32	220.83	-0.36	down
RNF168	0.0332694	131.85	168.85	-0.36	down
CPEB3	0.0027727	112.46	143.42	-0.36	down
C5orf54	0.0148957	110.29	140.72	-0.36	down
ADAL	0.0105437	96.86	124.86	-0.36	down
KIAA1107	0.0118426	92.34	118.72	-0.36	down
ALDOA	0.0065078	27550.7	35692.7	-0.38	down
HSP90AA1	0.0038926	21001.6	27213	-0.38	down
CBX5	0.00923	2330.33	3017.02	-0.38	down
MCM3	0.0061653	1916.9	2474.31	-0.38	down
RDX	0.0052116	1870.22	2441.91	-0.38	down
SMC4	0.0200354	1578.15	2053.2	-0.38	down
ARGLU1	0.0416888	1413.99	1827.13	-0.38	down
CMTM4	0.0386201	1281.59	1655.56	-0.38	down
C13orf37	0.0127517	461.01	598.23	-0.38	down
FBXL18	0.0411648	415.98	543.32	-0.38	down
JRK	0.0138576	306.42	400.18	-0.38	down
FANCL	0.0028041	284.36	371.34	-0.38	down
RFC3	0.0236797	274.34	356.64	-0.38	down
SPIN4	0.0299441	199.75	259.52	-0.38	down
FLVCR1	0.0344493	180.27	234.47	-0.38	down
ZBTB12	0.0341067	111.07	144.97	-0.38	down
TAF5	0.0021845	98.49	127.38	-0.38	down
ZBTB37	0.0144552	22.09	28.52	-0.38	down
PCNA	0.0076261	1753.24	2303.43	-0.4	down
TMPO	0.0092797	1583.41	2071.06	-0.4	down
NUP153	0.0004582	1268.05	1665.13	-0.4	down
UNC119B	0.0127536	731.06	956.46	-0.4	down
NCAPG2	0.045691	511.55	675.23	-0.4	down
TUBGCP3	0.0003179	463.54	607.27	-0.4	down
CCDC21	0.0049591	426.51	558.07	-0.4	down
KNTC1	0.0460198	421.87	555.72	-0.4	down
ALDH6A1	0.0261163	311.18	410.88	-0.4	down
KIF20B	0.0342593	244.82	320.71	-0.4	down
MAP3K9	0.0189866	157.58	208.41	-0.4	down
CENPQ	0.0128457	124.36	163.18	-0.4	down
TIGD1	0.0195818	114.66	150.08	-0.4	down
C14orf149	0.0198359	87.03	115.21	-0.4	down
CCDC138	0.0441495	58.96	77.64	-0.4	down
DKFZP686I15217	0.0065059	45.86	60.49	-0.4	down
THAP10	0.0234373	40.35	53.21	-0.4	down
HSPA1B	0.0188589	1981.99	2649.72	-0.42	down
KIAA1598	0.0059614	1194.53	1594.36	-0.42	down
RACGAP1	0.0362871	630.16	845.5	-0.42	down
INCENP	0.0146248	398.8	530.69	-0.42	down
MCM8	0.025627	225.63	299.03	-0.42	down
N4BP2	0.0373778	164.18	218.88	-0.42	down
CENPH	0.0259003	146.84	195.25	-0.42	down
CCNT1	0.0448591	114.71	152.92	-0.42	down
ULK4	0.0264383	47.05	62.52	-0.42	down
LOC645676	0.0079993	37.67	50.17	-0.42	down
ABCB6	0.0495437	656.31	892.38	-0.43	down
DCUN1D2	0.0021331	192.4	259.12	-0.43	down
CDC7	0.0304516	166.71	226.28	-0.43	down
GTF2A1	0.0157952	132.74	178.51	-0.43	down
CRMP1	0.0405068	124.09	167.69	-0.43	down
TAF1A	0.0026015	100.77	135.66	-0.43	down
CEP152	0.0158622	77.51	104.86	-0.43	down
STAG3L2	0.0204298	55.99	76.16	-0.43	down
SLC7A1	0.0090245	954.62	1300.8	-0.45	down
CKS1B	0.0219267	774.09	1053.21	-0.45	down
PRC1	0.0490699	579.84	797.16	-0.45	down
CCDC85C	0.0048786	500.86	682.11	-0.45	down
FANCA	0.0153487	330.18	452.77	-0.45	down
ZDBF2	0.0490596	143.32	197.02	-0.45	down
PANK1	0.0183779	133.4	182.97	-0.45	down
ACYP1	0.0128737	60.1	82.38	-0.45	down
LOC100128191	0.0200166	55.74	76.57	-0.45	down
ZRANB3	0.0048202	45.56	62.72	-0.45	down
LOC100129534	0.0416774	28.4	38.91	-0.45	down
SPDYE8P	0.0026153	13.74	18.82	-0.45	down
FKBP4	0.0076669	2220.78	3067.9	-0.47	down
KCTD3	0.0090079	880.57	1217.46	-0.47	down
DARS2	0.0008799	649.3	900.52	-0.47	down
SMC2	0.0014775	492.18	684.7	-0.47	down
DDX11	0.0143478	462	645.32	-0.47	down
SKP2	0.0212073	137.24	191.92	-0.47	down
KIF18A	0.0274166	116.16	162.12	-0.47	down
LOC728643	0.0011252	69.76	96.7	-0.47	down
MORN1	0.0177572	42.79	59.84	-0.47	down
SCD	0.0329128	7313.24	10246.5	-0.49	down
BNIP3	0.0116262	1499.9	2120.37	-0.49	down
ATAD2	0.0138922	841.71	1185.63	-0.49	down
CTPS	0.0008842	662.8	930.04	-0.49	down
UBE2T	0.0490088	300.21	420.1	-0.49	down
WDR76	0.0096229	161.42	226.3	-0.49	down
PRIM1	0.0133255	139.9	197.96	-0.49	down
E2F2	0.0345523	110.02	154.16	-0.49	down
C1orf104	0.0366526	64.04	90.72	-0.49	down
TTC32	0.0144058	48.53	68.74	-0.49	down
LIMCH1	0.0230012	2394.58	3399.23	-0.51	down
CDK5RAP2	0.000277	1098.09	1578.01	-0.51	down
FANCI	0.0076836	572.29	812.27	-0.51	down
CREB3L4	0.0057775	447.03	636.02	-0.51	down
KIF11	0.0268604	422.93	601.8	-0.51	down
MEIS2	0.0089965	164.73	234.84	-0.51	down
CAP2	0.0136225	140.49	199.4	-0.51	down
DNA2	0.024406	120.83	172.46	-0.51	down
C21orf58	0.0106061	86.19	123.02	-0.51	down
LOC81691	0.0067248	74.2	106.66	-0.51	down
VSIG10	0.0092397	417.7	606.83	-0.54	down
HEY1	0.0239417	222.86	322	-0.54	down
E2F8	0.0380838	115.96	169.05	-0.54	down
ZNF367	0.0081155	110.04	159.14	-0.54	down
TET1	0.0139808	43.26	62.91	-0.54	down
PTGR1	0.032796	799.74	1172.36	-0.56	down
CENPF	0.0442722	763.57	1123.99	-0.56	down
DUSP5	0.0200936	739.38	1094.41	-0.56	down
DTL	0.0176287	264.09	387.49	-0.56	down
KAZALD1	0.0307129	95.48	140.69	-0.56	down
ATAD5	0.0092038	93.96	138.7	-0.56	down
MTBP	0.0117149	80.55	117.68	-0.56	down
UGDH	0.0280912	2300.53	3429.16	-0.58	down
AIF1L	0.0358944	430.61	642.68	-0.58	down
ARHGAP11A	0.0111161	283.3	423.46	-0.58	down
FAM111B	0.0214002	181.26	270.64	-0.58	down
ORC1L	0.0309649	104.82	157.47	-0.58	down
HELLS	0.0172629	100.74	150.48	-0.58	down
CDC25A	0.0259464	78.85	117.45	-0.58	down
HSPA1A	0.0024147	10606.9	16086.6	-0.6	down
TRIM16	0.0109792	752.92	1146.28	-0.6	down
ASAP2	0.0138412	537.7	815.09	-0.6	down
ASPM	0.0428485	285.41	430.69	-0.6	down
NMB	0.0167225	144.26	218.6	-0.6	down
CASC5	0.0370508	88.83	135.07	-0.6	down
PFN2	0.0356825	1454.43	2230.14	-0.62	down
GSR	0.0057455	1189.02	1824.54	-0.62	down
POLQ	0.041428	75.58	116.76	-0.62	down
EXO1	0.0369936	123.33	193.04	-0.64	down
CCNE2	0.0098826	138.16	219.24	-0.67	down
GEMIN8P4	0.0011041	22.23	35.5	-0.67	down
PLEKHA6	0.0239032	814.77	1309.22	-0.69	down
PIR	0.0131643	254.24	411.93	-0.69	down
SNCAIP	0.0129282	47.45	76.2	-0.69	down
ASRGL1	0.0314533	289.52	475.71	-0.71	down
ZC3HAV1L	0.0005274	49.72	82.71	-0.74	down
CBX2	0.0161452	228.64	384.63	-0.76	down
TXNRD1	0.0148685	4983.62	8578.96	-0.79	down
SRXN1	0.0101108	1563.76	2678.65	-0.79	down
FLNC	0.0448171	229.76	398.13	-0.79	down
LRP8	0.0007697	199.21	345.88	-0.79	down
ADPRHL1	0.0037932	82.23	140.73	-0.79	down
TRIM16L	0.0096848	184.04	342.52	-0.89	down
UCHL1	0.045479	380.51	784.12	-1.03	down
